# Supplementary material for: Fitting and Calibrating a Multilevel Mixed-Effects Stem Taper Model for Maritime Pine in NW Spain
Source: PLoS One. 2015 Dec 2;10(12):e0143521. doi: 10.1371/journal.pone.0143521 (PMC4668033; doi:10.1371/journal.pone.0143521)
Supplement: S1 Appendix — (ZIP) [file pone.0143521.s001.zip]

Archive with 2 entries (2 files):
- S1Appendix.pdf
- S1Appendix.R
