# Supplementary material for: Fitting and Calibrating a Multilevel Mixed-Effects Stem Taper Model for Maritime Pine in NW Spain
Source: PLoS One. 2015 Dec 2;10(12):e0143521. doi: 10.1371/journal.pone.0143521 (PMC4668033; doi:10.1371/journal.pone.0143521)
Supplement: S1 Dataset — (ZIP) [file pone.0143521.s002.zip › S1Dataset_StemMeasurements_420Trees_PinusPinaster_Asturias.csv]

dataset	plot	tree	d	h	hst	hi	di	vi	cumvi	v
Fitting	1	1	29.1	12.07	0.05	0.05	37.73	NA	NA	0.368583077532841
Fitting	1	1	29.1	12.07	0.05	0.64	33.74	0.0591738008660982	0.0591738008660982	0.368583077532841
Fitting	1	1	29.1	12.07	0.05	1.3	29.1	0.0511736245307655	0.110347425396864	0.368583077532841
Fitting	1	1	29.1	12.07	0.05	3.11	25.12	0.104478635344043	0.214826060740906	0.368583077532841
Fitting	1	1	29.1	12.07	0.05	4.11	21.45	0.0425835992325213	0.257409659973428	0.368583077532841
Fitting	1	1	29.1	12.07	0.05	5.09	19.79	0.0327260265927941	0.290135686566222	0.368583077532841
Fitting	1	1	29.1	12.07	0.05	6.08	17.4	0.0268854581343688	0.317021144700591	0.368583077532841
Fitting	1	1	29.1	12.07	0.05	7.06	14.4	0.0194585379494739	0.336479682650064	0.368583077532841
Fitting	1	1	29.1	12.07	0.05	8.03	13.2	0.0145084089450288	0.350988091595093	0.368583077532841
Fitting	1	1	29.1	12.07	0.05	9.04	9.74	0.0104360966127265	0.36142418820782	0.368583077532841
Fitting	1	1	29.1	12.07	0.05	10.03	6.55	0.00515830780009751	0.366582496007917	0.368583077532841
Fitting	1	1	29.1	12.07	0.05	11.03	3.05	0.00180955736846772	0.368392053376385	0.368583077532841
Fitting	1	1	29.1	12.07	0.05	12.069	0.01	0.000191024156456428	0.368583077532841	0.368583077532841
Fitting	1	2	25.25	12.42	0.07	0.07	35.28	NA	NA	0.323439977310522
Fitting	1	2	25.25	12.42	0.07	0.41	29.14	0.0277044956275979	0.0277044956275979	0.323439977310522
Fitting	1	2	25.25	12.42	0.07	0.73	27.7	0.0202996246125674	0.0480041202401652	0.323439977310522
Fitting	1	2	25.25	12.42	0.07	1.3	25.25	0.0313788248175329	0.0793829450576981	0.323439977310522
Fitting	1	2	25.25	12.42	0.07	3.4	22.75	0.0950017618445553	0.174384706902253	0.323439977310522
Fitting	1	2	25.25	12.42	0.07	5.41	18.94	0.068594569958292	0.242979276860545	0.323439977310522
Fitting	1	2	25.25	12.42	0.07	6.42	18.25	0.0274285987027399	0.270407875563285	0.323439977310522
Fitting	1	2	25.25	12.42	0.07	7.57	14.65	0.0244410312487372	0.294848906812023	0.323439977310522
Fitting	1	2	25.25	12.42	0.07	8.57	11.9	0.0138407282218568	0.308689635033879	0.323439977310522
Fitting	1	2	25.25	12.42	0.07	9.55	9	0.00840520940796415	0.317094844441843	0.323439977310522
Fitting	1	2	25.25	12.42	0.07	10.62	5.8	0.00460189916675794	0.321696743608601	0.323439977310522
Fitting	1	2	25.25	12.42	0.07	11.63	3.15	0.00158853699868449	0.323285280607286	0.323439977310522
Fitting	1	2	25.25	12.42	0.07	12.419	0.01	0.000154696703235816	0.323439977310522	0.323439977310522
Fitting	1	3	20.4	11.72	0.08	0.08	28.82	NA	NA	0.178225532862868
Fitting	1	3	20.4	11.72	0.08	0.37	23.45	0.0155572520559123	0.0155572520559123	0.178225532862868
Fitting	1	3	20.4	11.72	0.08	0.66	23.03	0.0123015582297657	0.0278588102856781	0.178225532862868
Fitting	1	3	20.4	11.72	0.08	1.3	20.4	0.0237022471731957	0.0515610574588738	0.178225532862868
Fitting	1	3	20.4	11.72	0.08	3.29	16.14	0.0521699057924065	0.10373096325128	0.178225532862868
Fitting	1	3	20.4	11.72	0.08	4.28	15.3	0.0192145474126699	0.12294551066395	0.178225532862868
Fitting	1	3	20.4	11.72	0.08	5.27	13.75	0.0164042869712663	0.139349797635216	0.178225532862868
Fitting	1	3	20.4	11.72	0.08	6.26	12.75	0.013650760041085	0.153000557676301	0.178225532862868
Fitting	1	3	20.4	11.72	0.08	7.25	10.9	0.01087244889011	0.163873006566411	0.178225532862868
Fitting	1	3	20.4	11.72	0.08	8.26	8.35	0.00734873744983016	0.171221744016242	0.178225532862868
Fitting	1	3	20.4	11.72	0.08	9.25	6.3	0.00417196190376328	0.175393705920005	0.178225532862868
Fitting	1	3	20.4	11.72	0.08	10.26	4.1	0.00214495380016497	0.17753865972017	0.178225532862868
Fitting	1	3	20.4	11.72	0.08	11.26	1.7	0.000660519855417254	0.178199179575587	0.178225532862868
Fitting	1	3	20.4	11.72	0.08	11.719	0.01	2.63532872810508e-05	0.178225532862868	0.178225532862868
Fitting	1	4	20.9	9.58	0.08	0.08	27.71	NA	NA	0.153014275468112
Fitting	1	4	20.9	9.58	0.08	0.46	24.04	0.019981781005154	0.019981781005154	0.153014275468112
Fitting	1	4	20.9	9.58	0.08	0.75	23.65	0.0129503806201917	0.0329321616253457	0.153014275468112
Fitting	1	4	20.9	9.58	0.08	1.3	20.9	0.021433248352867	0.0543654099782127	0.153014275468112
Fitting	1	4	20.9	9.58	0.08	2.36	18.34	0.0320474702256341	0.0864128802038468	0.153014275468112
Fitting	1	4	20.9	9.58	0.08	3.36	15.74	0.0228049467361145	0.109217826939961	0.153014275468112
Fitting	1	4	20.9	9.58	0.08	4.36	13.6	0.0169024674806785	0.12612029442064	0.153014275468112
Fitting	1	4	20.9	9.58	0.08	5.41	10.84	0.0123146363658233	0.138434930786463	0.153014275468112
Fitting	1	4	20.9	9.58	0.08	6.4	8.6	0.00734611302223222	0.145781043808695	0.153014275468112
Fitting	1	4	20.9	9.58	0.08	7.4	6.8	0.00465662571078347	0.150437669519479	0.153014275468112
Fitting	1	4	20.9	9.58	0.08	8.39	3.55	0.00208231191527394	0.152519981434753	0.153014275468112
Fitting	1	4	20.9	9.58	0.08	9.38	1.45	0.000485965113602171	0.153005946548355	0.153014275468112
Fitting	1	4	20.9	9.58	0.08	9.579	0.01	8.32891975736254e-06	0.153014275468112	0.153014275468112
Fitting	1	5	15.9	11.19	0.06	0.06	20.64	NA	NA	0.104082105628101
Fitting	1	5	15.9	11.19	0.06	0.37	18.2	0.00918226931322009	0.00918226931322009	0.104082105628101
Fitting	1	5	15.9	11.19	0.06	0.66	17.1	0.00709540678135246	0.0162776760945725	0.104082105628101
Fitting	1	5	15.9	11.19	0.06	1.3	15.9	0.0136847775990371	0.0299624536936097	0.104082105628101
Fitting	1	5	15.9	11.19	0.06	2.28	14.4	0.0176661218959223	0.047628575589532	0.104082105628101
Fitting	1	5	15.9	11.19	0.06	3.29	13.15	0.0150520090302303	0.0626805846197623	0.104082105628101
Fitting	1	5	15.9	11.19	0.06	4.28	11.75	0.0120521292033793	0.0747327138231416	0.104082105628101
Fitting	1	5	15.9	11.19	0.06	5.28	10.55	0.00976426631689793	0.0844969801400395	0.104082105628101
Fitting	1	5	15.9	11.19	0.06	6.28	9.15	0.00762012933082289	0.0921171094708624	0.104082105628101
Fitting	1	5	15.9	11.19	0.06	7.28	7.75	0.00560793923619863	0.097725048707061	0.104082105628101
Fitting	1	5	15.9	11.19	0.06	8.28	5.85	0.0036316811075498	0.101356729814611	0.104082105628101
Fitting	1	5	15.9	11.19	0.06	9.33	3.85	0.00193982547134423	0.103296555285955	0.104082105628101
Fitting	1	5	15.9	11.19	0.06	10.33	2.15	0.000706858347057703	0.104003413633013	0.104082105628101
Fitting	1	5	15.9	11.19	0.06	11.189	0.01	7.86919950878847e-05	0.104082105628101	0.104082105628101
Fitting	1	6	15.6	9.09	0.04	0.04	21.49	NA	NA	0.0902722139445547
Fitting	1	6	15.6	9.09	0.04	0.34	18.14	0.00925122597605941	0.00925122597605941	0.0902722139445547
Fitting	1	6	15.6	9.09	0.04	0.63	17.54	0.00724899131366502	0.0165002172897244	0.0902722139445547
Fitting	1	6	15.6	9.09	0.04	1.3	15.6	0.0144480654689581	0.0309482827586825	0.0902722139445547
Fitting	1	6	15.6	9.09	0.04	2.24	14.2	0.0163904271480515	0.047338709906734	0.0902722139445547
Fitting	1	6	15.6	9.09	0.04	3.23	12.35	0.0137023209396382	0.0610410308463722	0.0902722139445547
Fitting	1	6	15.6	9.09	0.04	4.24	11.49	0.0112710341579793	0.0723120650043515	0.0902722139445547
Fitting	1	6	15.6	9.09	0.04	5.22	9.35	0.00835701910453405	0.0806690841088856	0.0902722139445547
Fitting	1	6	15.6	9.09	0.04	6.3	7.05	0.0057034986307392	0.0863725827396248	0.0902722139445547
Fitting	1	6	15.6	9.09	0.04	7.3	4.7	0.0027108508483515	0.0890834335879763	0.0902722139445547
Fitting	1	6	15.6	9.09	0.04	8.32	2.65	0.00108194389319454	0.0901653774811708	0.0902722139445547
Fitting	1	6	15.6	9.09	0.04	9.089	0.01	0.000106836463383875	0.0902722139445547	0.0902722139445547
Evaluation	2	7	18.2	10.4	0.06	0.06	22.35	NA	NA	0.126305133527289
Evaluation	2	7	18.2	10.4	0.06	0.35	18.7	0.00959520396261425	0.00959520396261425	0.126305133527289
Evaluation	2	7	18.2	10.4	0.06	0.64	18.7	0.00796473062899516	0.0175599345916094	0.126305133527289
Evaluation	2	7	18.2	10.4	0.06	1.3	18.2	0.0176451988888494	0.0352051334804588	0.126305133527289
Evaluation	2	7	18.2	10.4	0.06	3.25	14.15	0.0400694214108877	0.0752745548913465	0.126305133527289
Evaluation	2	7	18.2	10.4	0.06	4.25	13.45	0.014957122623741	0.0902316775150875	0.126305133527289
Evaluation	2	7	18.2	10.4	0.06	5.24	11.75	0.0123442914296769	0.102575968944764	0.126305133527289
Evaluation	2	7	18.2	10.4	0.06	6.23	10.6	0.00971002033837361	0.112285989283138	0.126305133527289
Evaluation	2	7	18.2	10.4	0.06	7.22	8.64	0.00719573597747917	0.119481725260617	0.126305133527289
Evaluation	2	7	18.2	10.4	0.06	8.23	6.35	0.00445609590784438	0.123937821168462	0.126305133527289
Evaluation	2	7	18.2	10.4	0.06	9.22	3.85	0.0020223924167668	0.125960213585228	0.126305133527289
Evaluation	2	7	18.2	10.4	0.06	10.399	0.01	0.000344919942061137	0.126305133527289	0.126305133527289
Evaluation	2	8	18.7	11.52	0.09	0.09	24.08	NA	NA	0.159998880200798
Evaluation	2	8	18.7	11.52	0.09	0.42	22.5	0.014058623433443	0.014058623433443	0.159998880200798
Evaluation	2	8	18.7	11.52	0.09	0.69	21.6	0.0103102888645597	0.0243689122980026	0.159998880200798
Evaluation	2	8	18.7	11.52	0.09	1.3	18.7	0.0194522488736805	0.0438211611716831	0.159998880200798
Evaluation	2	8	18.7	11.52	0.09	3.39	15.85	0.0489860339972188	0.0928071951689019	0.159998880200798
Evaluation	2	8	18.7	11.52	0.09	4.36	14.35	0.0173706276179165	0.110177822786818	0.159998880200798
Evaluation	2	8	18.7	11.52	0.09	5.36	13.4	0.0151201418300312	0.12529796461685	0.159998880200798
Evaluation	2	8	18.7	11.52	0.09	6.38	11.75	0.0126679412500928	0.137965905866942	0.159998880200798
Evaluation	2	8	18.7	11.52	0.09	7.38	10	0.00928856046680513	0.147254466333748	0.159998880200798
Evaluation	2	8	18.7	11.52	0.09	8.35	9	0.00687557187192211	0.15413003820567	0.159998880200798
Evaluation	2	8	18.7	11.52	0.09	9.37	5.3	0.00409545479604517	0.158225493001715	0.159998880200798
Evaluation	2	8	18.7	11.52	0.09	10.37	3.45	0.00150330117212793	0.159728794173843	0.159998880200798
Evaluation	2	8	18.7	11.52	0.09	11.519	0.01	0.000270086026955383	0.159998880200798	0.159998880200798
Evaluation	2	9	12.8	9.85	0.07	0.07	15.13	NA	NA	0.061411215692538
Evaluation	2	9	12.8	9.85	0.07	0.39	13.7	0.00522238822026462	0.00522238822026462	0.061411215692538
Evaluation	2	9	12.8	9.85	0.07	0.69	12.85	0.00415221846655702	0.00937460668682164	0.061411215692538
Evaluation	2	9	12.8	9.85	0.07	1.3	12.8	0.00788014962815733	0.017254756314979	0.061411215692538
Evaluation	2	9	12.8	9.85	0.07	1.68	11.6	0.00444214918032289	0.0216969054953019	0.061411215692538
Evaluation	2	9	12.8	9.85	0.07	2.68	10.89	0.00993136173965614	0.031628267234958	0.061411215692538
Evaluation	2	9	12.8	9.85	0.07	3.68	10.15	0.0086920328902461	0.0403203001252041	0.061411215692538
Evaluation	2	9	12.8	9.85	0.07	4.66	8.95	0.00701976704773107	0.0473400671729352	0.061411215692538
Evaluation	2	9	12.8	9.85	0.07	5.66	7.8	0.00550883180545491	0.0528488989783901	0.061411215692538
Evaluation	2	9	12.8	9.85	0.07	6.66	6.95	0.00427182969810393	0.057120728676494	0.061411215692538
Evaluation	2	9	12.8	9.85	0.07	7.65	5	0.00277588132540696	0.059896610001901	0.061411215692538
Evaluation	2	9	12.8	9.85	0.07	8.67	3.05	0.00129784199433086	0.0611944519962318	0.061411215692538
Evaluation	2	9	12.8	9.85	0.07	9.849	0.01	0.000216763696306187	0.061411215692538	0.061411215692538
Evaluation	2	10	13.7	8.82	0.05	0.05	15.85	NA	NA	0.0559495356781567
Evaluation	2	10	13.7	8.82	0.05	0.39	13.7	0.00582939893807951	0.00582939893807951	0.0559495356781567
Evaluation	2	10	13.7	8.82	0.05	1.3	13.7	0.0134144356972141	0.0192438346352936	0.0559495356781567
Evaluation	2	10	13.7	8.82	0.05	2.31	10.45	0.0115660624788897	0.0308098971141833	0.0559495356781567
Evaluation	2	10	13.7	8.82	0.05	3.35	9.65	0.00825002651184928	0.0390599236260326	0.0559495356781567
Evaluation	2	10	13.7	8.82	0.05	4.34	8.25	0.00622832328197086	0.0452882469080035	0.0559495356781567
Evaluation	2	10	13.7	8.82	0.05	5.32	7.1	0.00453390822950033	0.0498221551375038	0.0559495356781567
Evaluation	2	10	13.7	8.82	0.05	6.32	6.25	0.00349939060440254	0.0533215457419064	0.0559495356781567
Evaluation	2	10	13.7	8.82	0.05	7.3	3.75	0.00192422550032375	0.0552457712422301	0.0559495356781567
Evaluation	2	10	13.7	8.82	0.05	8.3	2.05	0.000660519855417254	0.0559062910976474	0.0559495356781567
Evaluation	2	10	13.7	8.82	0.05	8.819	0.01	4.32445805093595e-05	0.0559495356781567	0.0559495356781567
Evaluation	2	11	9	6.88	0.05	0.05	12.6	NA	NA	0.0243625443073653
Evaluation	2	11	9	6.88	0.05	0.35	10.8	0.0032253946376243	0.0032253946376243	0.0243625443073653
Evaluation	2	11	9	6.88	0.05	0.66	10.6	0.00278752730754859	0.00601292194517289	0.0243625443073653
Evaluation	2	11	9	6.88	0.05	1.3	9	0.00482749693521222	0.0108404188803851	0.0243625443073653
Evaluation	2	11	9	6.88	0.05	2.31	7.4	0.00533382742319129	0.0161742463035764	0.0243625443073653
Evaluation	2	11	9	6.88	0.05	3.32	6.2	0.0036679979186253	0.0198422442222017	0.0243625443073653
Evaluation	2	11	9	6.88	0.05	4.3	4.85	0.0023495274415328	0.0221917716637345	0.0243625443073653
Evaluation	2	11	9	6.88	0.05	5.28	3.9	0.00147323514868537	0.0236650068124199	0.0243625443073653
Evaluation	2	11	9	6.88	0.05	6.27	1.9	0.000653914656863081	0.024318921469283	0.0243625443073653
Evaluation	2	11	9	6.88	0.05	6.879	0.01	4.36228380823288e-05	0.0243625443073653	0.0243625443073653
Evaluation	2	12	10.2	6.55	0.07	0.07	14.7	NA	NA	0.0305547846894687
Evaluation	2	12	10.2	6.55	0.07	0.4	13.1	0.00500764371195069	0.00500764371195069	0.0305547846894687
Evaluation	2	12	10.2	6.55	0.07	0.7	11.75	0.00363750778017451	0.0086451514921252	0.0305547846894687
Evaluation	2	12	10.2	6.55	0.07	1.3	10.2	0.00567610197930448	0.0143212534714297	0.0305547846894687
Evaluation	2	12	10.2	6.55	0.07	2.33	8.2	0.00684703835664588	0.0211682918280756	0.0305547846894687
Evaluation	2	12	10.2	6.55	0.07	3.33	6.95	0.00450666374895977	0.0256749555770353	0.0305547846894687
Evaluation	2	12	10.2	6.55	0.07	4.31	5.25	0.00286401723468187	0.0285389728117172	0.0305547846894687
Evaluation	2	12	10.2	6.55	0.07	5.31	3.9	0.00164388744337607	0.0301828602550933	0.0305547846894687
Evaluation	2	12	10.2	6.55	0.07	6.549	0.01	0.000371924434375387	0.0305547846894687	0.0305547846894687
Evaluation	3	13	21.2	10.55	0.11	0.11	26.87	NA	NA	0.182461875346342
Evaluation	3	13	21.2	10.55	0.11	0.39	26.84	0.0158598189818242	0.0158598189818242	0.182461875346342
Evaluation	3	13	21.2	10.55	0.11	0.69	23.38	0.014856091360196	0.0307159103420203	0.182461875346342
Evaluation	3	13	21.2	10.55	0.11	1.3	21.2	0.0238034470617263	0.0545193574037466	0.182461875346342
Evaluation	3	13	21.2	10.55	0.11	2.3	19.29	0.0321903310885032	0.0867096884922499	0.182461875346342
Evaluation	3	13	21.2	10.55	0.11	3.3	17.6	0.0267206611989707	0.113430349691221	0.182461875346342
Evaluation	3	13	21.2	10.55	0.11	4.3	15.75	0.021838437719733	0.135268787410954	0.182461875346342
Evaluation	3	13	21.2	10.55	0.11	5.27	14.6	0.0175436120542786	0.152812399465232	0.182461875346342
Evaluation	3	13	21.2	10.55	0.11	6.25	11.15	0.0127588177080842	0.165571217173316	0.182461875346342
Evaluation	3	13	21.2	10.55	0.11	7.24	9.6	0.00836953416901339	0.17394075134233	0.182461875346342
Evaluation	3	13	21.2	10.55	0.11	8.22	6.95	0.00527050175102426	0.179211253093354	0.182461875346342
Evaluation	3	13	21.2	10.55	0.11	9.21	4.5	0.00254844965224114	0.181759702745595	0.182461875346342
Evaluation	3	13	21.2	10.55	0.11	10.18	1.5	0.000685652596645973	0.182445355342241	0.182461875346342
Evaluation	3	13	21.2	10.55	0.11	10.549	0.01	1.65200041005443e-05	0.182461875346342	0.182461875346342
Evaluation	3	14	22.3	10	0.06	0.06	27.29	NA	NA	0.177109250223143
Evaluation	3	14	22.3	10	0.06	0.38	24.6	0.0169179294572417	0.0169179294572417	0.177109250223143
Evaluation	3	14	22.3	10	0.06	0.7	24.03	0.0148589597913684	0.0317768892486101	0.177109250223143
Evaluation	3	14	22.3	10	0.06	1.3	22.3	0.0252874909777461	0.0570643802263562	0.177109250223143
Evaluation	3	14	22.3	10	0.06	2.37	18.25	0.034545810375493	0.0916101906018492	0.177109250223143
Evaluation	3	14	22.3	10	0.06	3.36	17.25	0.0244975013766854	0.116107691978535	0.177109250223143
Evaluation	3	14	22.3	10	0.06	4.4	15.33	0.0216753135842482	0.137783005562783	0.177109250223143
Evaluation	3	14	22.3	10	0.06	5.39	13.33	0.0159667842426529	0.153749789805436	0.177109250223143
Evaluation	3	14	22.3	10	0.06	6.37	11.5	0.0118634063106655	0.165613196116101	0.177109250223143
Evaluation	3	14	22.3	10	0.06	7.36	7.84	0.00727073011381025	0.172883926229912	0.177109250223143
Evaluation	3	14	22.3	10	0.06	8.34	5.05	0.00319714107752341	0.176081067307435	0.177109250223143
Evaluation	3	14	22.3	10	0.06	9.34	2	0.000975906305406542	0.177056973612841	0.177109250223143
Evaluation	3	14	22.3	10	0.06	9.999	0.01	5.2276610301045e-05	0.177109250223143	0.177109250223143
Evaluation	3	15	17.4	8.88	0.09	0.09	23.23	NA	NA	0.10220560797306
Evaluation	3	15	17.4	8.88	0.09	0.41	20.65	0.0120979867957243	0.0120979867957243	0.10220560797306
Evaluation	3	15	17.4	8.88	0.09	0.72	19.15	0.00964179132729772	0.021739778123022	0.10220560797306
Evaluation	3	15	17.4	8.88	0.09	1.3	17.4	0.0152136228646819	0.0369534009877039	0.10220560797306
Evaluation	3	15	17.4	8.88	0.09	2.331	14.94	0.0211723266854763	0.0581257276731802	0.10220560797306
Evaluation	3	15	17.4	8.88	0.09	3.331	13.05	0.0153828103917978	0.073508538064978	0.10220560797306
Evaluation	3	15	17.4	8.88	0.09	4.331	10.84	0.0112062985782992	0.0847148366432773	0.10220560797306
Evaluation	3	15	17.4	8.88	0.09	5.361	9.75	0.00857392752223282	0.0932887641655101	0.10220560797306
Evaluation	3	15	17.4	8.88	0.09	6.281	7.25	0.00522054159210284	0.0985093057576129	0.10220560797306
Evaluation	3	15	17.4	8.88	0.09	7.291	4.5	0.00273795935683502	0.101247265114448	0.10220560797306
Evaluation	3	15	17.4	8.88	0.09	8.301	2.24	0.000900888528590736	0.102148153643039	0.10220560797306
Evaluation	3	15	17.4	8.88	0.09	8.879	0.01	5.74543300217841e-05	0.10220560797306	0.10220560797306
Evaluation	3	16	18.5	8.9	0.04	0.04	21.7	NA	NA	0.108871436856238
Evaluation	3	16	18.5	8.9	0.04	0.35	20.43	0.0108037494058993	0.0108037494058993	0.108871436856238
Evaluation	3	16	18.5	8.9	0.04	0.64	19.69	0.00916536440315112	0.0199691138090504	0.108871436856238
Evaluation	3	16	18.5	8.9	0.04	1.3	18.5	0.0189004934299347	0.0388696072389851	0.108871436856238
Evaluation	3	16	18.5	8.9	0.04	2.33	16.28	0.024463932516704	0.0633335397556892	0.108871436856238
Evaluation	3	16	18.5	8.9	0.04	3.32	13.55	0.0172970320989998	0.080630571854689	0.108871436856238
Evaluation	3	16	18.5	8.9	0.04	4.33	11.75	0.0126938191378291	0.093324390992518	0.108871436856238
Evaluation	3	16	18.5	8.9	0.04	5.33	8.5	0.00805155835945415	0.101375949351972	0.108871436856238
Evaluation	3	16	18.5	8.9	0.04	6.3	6.4	0.00422838147170479	0.105604330823677	0.108871436856238
Evaluation	3	16	18.5	8.9	0.04	7.31	4.45	0.00233459064108654	0.107938921464764	0.108871436856238
Evaluation	3	16	18.5	8.9	0.04	8.32	2.2	0.000876989824591303	0.108815911289355	0.108871436856238
Evaluation	3	16	18.5	8.9	0.04	8.899	0.01	5.55255668835712e-05	0.108871436856238	0.108871436856238
Evaluation	3	17	15.5	8.81	0.1	0.1	20.24	NA	NA	0.0821470083182624
Evaluation	3	17	15.5	8.81	0.1	0.43	17.49	0.00922396062356267	0.00922396062356267	0.0821470083182624
Evaluation	3	17	15.5	8.81	0.1	0.73	16.55	0.00682543362396714	0.0160493942475298	0.0821470083182624
Evaluation	3	17	15.5	8.81	0.1	1.3	15.5	0.0114963721363561	0.0275457663838859	0.0821470083182624
Evaluation	3	17	15.5	8.81	0.1	2.32	13.4	0.0167272962013052	0.044273062585191	0.0821470083182624
Evaluation	3	17	15.5	8.81	0.1	3.3	11.85	0.0122681402055016	0.0565412027906926	0.0821470083182624
Evaluation	3	17	15.5	8.81	0.1	4.35	10.49	0.0102892928154576	0.0668304956061502	0.0821470083182624
Evaluation	3	17	15.5	8.81	0.1	5.32	8.85	0.00712384667716762	0.0739543422833178	0.0821470083182624
Evaluation	3	17	15.5	8.81	0.1	6.34	6.75	0.00487392967463228	0.0788282719579501	0.0821470083182624
Evaluation	3	17	15.5	8.81	0.1	7.35	4.5	0.00250989936513849	0.0813381713230886	0.0821470083182624
Evaluation	3	17	15.5	8.81	0.1	8.35	1.8	0.000779311327631118	0.0821174826507197	0.0821470083182624
Evaluation	3	17	15.5	8.81	0.1	8.809	0.01	2.95256675426458e-05	0.0821470083182624	0.0821470083182624
Evaluation	3	18	15.2	10.04	0.06	0.06	19.3	NA	NA	0.0918496557510121
Evaluation	3	18	15.2	10.04	0.06	0.66	18.84	0.017137304673127	0.017137304673127	0.0918496557510121
Evaluation	3	18	15.2	10.04	0.06	1.3	15.2	0.0145609250644632	0.0316982297375902	0.0918496557510121
Evaluation	3	18	15.2	10.04	0.06	2.33	13.1	0.0161972015283971	0.0478954312659874	0.0918496557510121
Evaluation	3	18	15.2	10.04	0.06	3.33	11.8	0.0121738678822013	0.0600692991481886	0.0918496557510121
Evaluation	3	18	15.2	10.04	0.06	4.34	10.8	0.0101290366399062	0.0701983357880949	0.0918496557510121
Evaluation	3	18	15.2	10.04	0.06	5.34	9.6	0.00817128249198705	0.0783696182800819	0.0918496557510121
Evaluation	3	18	15.2	10.04	0.06	6.34	7.55	0.00577508178284665	0.0841447000629286	0.0918496557510121
Evaluation	3	18	15.2	10.04	0.06	7.34	6.65	0.00395919214168654	0.0881038922046151	0.0918496557510121
Evaluation	3	18	15.2	10.04	0.06	8.33	4.75	0.00252624104654953	0.0906301332511647	0.0918496557510121
Evaluation	3	18	15.2	10.04	0.06	9.32	2.8	0.00110804905552431	0.091738182306689	0.0918496557510121
Evaluation	3	18	15.2	10.04	0.06	10.039	0.01	0.000111473444323096	0.0918496557510121	0.0918496557510121
Fitting	4	19	19.7	8.95	0.07	0.07	26.07	NA	NA	0.103607936988746
Fitting	4	19	19.7	8.95	0.07	0.36	23.25	0.0138507733858268	0.0138507733858268	0.103607936988746
Fitting	4	19	19.7	8.95	0.07	0.67	19.95	0.0113594963805561	0.0252102697663829	0.103607936988746
Fitting	4	19	19.7	8.95	0.07	1.3	19.7	0.0194471884551389	0.0446574582215218	0.103607936988746
Fitting	4	19	19.7	8.95	0.07	2.27	15.14	0.0231184076254265	0.0677758658469483	0.103607936988746
Fitting	4	19	19.7	8.95	0.07	3.26	12.35	0.0146897553978269	0.0824656212447752	0.103607936988746
Fitting	4	19	19.7	8.95	0.07	4.25	10.8	0.0104175855437784	0.0928832067885536	0.103607936988746
Fitting	4	19	19.7	8.95	0.07	5.18	7.45	0.00608189021227008	0.0989650970008237	0.103607936988746
Fitting	4	19	19.7	8.95	0.07	6.16	5	0.00298259763113932	0.101947694631963	0.103607936988746
Fitting	4	19	19.7	8.95	0.07	7.2	2.9	0.0012744341838185	0.103222128815782	0.103607936988746
Fitting	4	19	19.7	8.95	0.07	8.18	1.4	0.000355789295009861	0.103577918110791	0.103607936988746
Fitting	4	19	19.7	8.95	0.07	8.949	0.01	3.00188779543052e-05	0.103607936988746	0.103607936988746
Fitting	4	20	19.75	8.5	0.05	0.05	25.94	NA	NA	0.127200522599765
Fitting	4	20	19.75	8.5	0.05	0.36	23.83	0.015077414186812	0.015077414186812	0.127200522599765
Fitting	4	20	19.75	8.5	0.05	0.67	22.5	0.0130652036718355	0.0281426178586475	0.127200522599765
Fitting	4	20	19.75	8.5	0.05	1.3	19.75	0.0220812607425321	0.0502238786011796	0.127200522599765
Fitting	4	20	19.75	8.5	0.05	2.33	16.35	0.0263561225684206	0.0765800011696002	0.127200522599765
Fitting	4	20	19.75	8.5	0.05	3.34	14.99	0.0194782191635106	0.0960582203331108	0.127200522599765
Fitting	4	20	19.75	8.5	0.05	4.32	12.04	0.0140587936684949	0.110117014001606	0.127200522599765
Fitting	4	20	19.75	8.5	0.05	5.36	9.1	0.00912584725163941	0.119242861253245	0.127200522599765
Fitting	4	20	19.75	8.5	0.05	6.42	6.45	0.00503264784423015	0.124275509097475	0.127200522599765
Fitting	4	20	19.75	8.5	0.05	7.42	4.35	0.00229022104446696	0.126565730141942	0.127200522599765
Fitting	4	20	19.75	8.5	0.05	8.41	1.35	0.000631560261637382	0.12719729040358	0.127200522599765
Fitting	4	20	19.75	8.5	0.05	8.499	0.01	3.23219618571934e-06	0.127200522599765	0.127200522599765
Fitting	4	21	16.1	7.22	0.05	0.05	24.75	NA	NA	0.087032202006457
Fitting	4	21	16.1	7.22	0.05	0.4	21.5	0.0147001378903081	0.0147001378903081	0.087032202006457
Fitting	4	21	16.1	7.22	0.05	0.71	18.6	0.00978769278061666	0.0244878306709248	0.087032202006457
Fitting	4	21	16.1	7.22	0.05	1.3	16.1	0.0139489285998372	0.038436759270762	0.087032202006457
Fitting	4	21	16.1	7.22	0.05	2.19	14.45	0.016309563044022	0.054746322314784	0.087032202006457
Fitting	4	21	16.1	7.22	0.05	3.13	12.4	0.0133059633751196	0.0680522856899035	0.087032202006457
Fitting	4	21	16.1	7.22	0.05	4.12	10.3	0.0100165185355225	0.078068804225426	0.087032202006457
Fitting	4	21	16.1	7.22	0.05	5.24	6.85	0.00646809159678825	0.0845368958222143	0.087032202006457
Fitting	4	21	16.1	7.22	0.05	6.22	3.85	0.00220304577532066	0.0867399415975349	0.087032202006457
Fitting	4	21	16.1	7.22	0.05	7.219	0.01	0.000292260408922032	0.087032202006457	0.087032202006457
Fitting	4	22	15.8	6.95	0.06	0.06	20.5	NA	NA	0.0758250158791457
Fitting	4	22	15.8	6.95	0.06	0.36	18.69	0.00904693920137076	0.00904693920137076	0.0758250158791457
Fitting	4	22	15.8	6.95	0.06	0.66	17.1	0.00754526576693647	0.0165922049683072	0.0758250158791457
Fitting	4	22	15.8	6.95	0.06	1.3	15.8	0.0136019652166885	0.0301941701849957	0.0758250158791457
Fitting	4	22	15.8	6.95	0.06	2.29	13.85	0.017088914623309	0.0472830848083047	0.0758250158791457
Fitting	4	22	15.8	6.95	0.06	3.31	11.6	0.0129719610251624	0.0602550458334671	0.0758250158791457
Fitting	4	22	15.8	6.95	0.06	4.3	9.4	0.0085724246039423	0.0688274704374094	0.0758250158791457
Fitting	4	22	15.8	6.95	0.06	5.31	6.8	0.00520452732355116	0.0740319977609605	0.0758250158791457
Fitting	4	22	15.8	6.95	0.06	6.32	2.5	0.0017152094505942	0.0757472072115547	0.0758250158791457
Fitting	4	22	15.8	6.95	0.06	6.949	0.01	7.78086675909886e-05	0.0758250158791457	0.0758250158791457
Fitting	4	23	13.4	7.92	0.04	0.04	18.9	NA	NA	0.052764182975462
Fitting	4	23	13.4	7.92	0.04	0.39	16.1	0.0084184865639164	0.0084184865639164	0.052764182975462
Fitting	4	23	13.4	7.92	0.04	0.65	14.3	0.00471791818345501	0.0131364047473714	0.052764182975462
Fitting	4	23	13.4	7.92	0.04	1.3	13.4	0.00979270754788996	0.0229291122952614	0.052764182975462
Fitting	4	23	13.4	7.92	0.04	2.28	10.44	0.010936250965168	0.0338653632604294	0.052764182975462
Fitting	4	23	13.4	7.92	0.04	3.27	8.89	0.00726321320543305	0.0411285764658624	0.052764182975462
Fitting	4	23	13.4	7.92	0.04	4.27	7.3	0.00514663758842254	0.046275214054285	0.052764182975462
Fitting	4	23	13.4	7.92	0.04	5.25	6.2	0.00350690097434003	0.049782115028625	0.052764182975462
Fitting	4	23	13.4	7.92	0.04	6.24	4.25	0.00212274421272564	0.0519048592413506	0.052764182975462
Fitting	4	23	13.4	7.92	0.04	7.23	2.15	0.000796205242125797	0.0527010644834764	0.052764182975462
Fitting	4	23	13.4	7.92	0.04	7.919	0.01	6.31184919855094e-05	0.052764182975462	0.052764182975462
Fitting	4	24	12.9	7.2	0.06	0.06	17.7	NA	NA	0.0494658573835769
Fitting	4	24	12.9	7.2	0.06	0.39	15.25	0.00703484718334215	0.00703484718334215	0.0494658573835769
Fitting	4	24	12.9	7.2	0.06	0.69	14.15	0.00509150067385664	0.0121263478571988	0.0494658573835769
Fitting	4	24	12.9	7.2	0.06	1.3	12.9	0.00876383644471315	0.0208901843019119	0.0494658573835769
Fitting	4	24	12.9	7.2	0.06	2.36	10.7	0.0115920370687748	0.0324822213706868	0.0494658573835769
Fitting	4	24	12.9	7.2	0.06	3.35	8.75	0.00735367269553942	0.0398358940662262	0.0494658573835769
Fitting	4	24	12.9	7.2	0.06	4.42	7.35	0.00544584679974125	0.0452817408659674	0.0494658573835769
Fitting	4	24	12.9	7.2	0.06	5.41	4.85	0.00289324190034189	0.0481749827663093	0.0494658573835769
Fitting	4	24	12.9	7.2	0.06	6.41	2.85	0.00116415642769587	0.0493391391940052	0.0494658573835769
Fitting	4	24	12.9	7.2	0.06	7.199	0.01	0.000126718189571751	0.0494658573835769	0.0494658573835769
Evaluation	5	25	25.6	9.87	0.07	0.07	33.6	NA	NA	0.254120224281756
Evaluation	5	25	25.6	9.87	0.07	0.4	30.95	0.0269982940501193	0.0269982940501193	0.254120224281756
Evaluation	5	25	25.6	9.87	0.07	0.73	30.5	0.0244673877384792	0.0514656817885986	0.254120224281756
Evaluation	5	25	25.6	9.87	0.07	1.3	25.6	0.0352233345920217	0.0866890163806203	0.254120224281756
Evaluation	5	25	25.6	9.87	0.07	3.36	20.64	0.0864834012227479	0.173172417603368	0.254120224281756
Evaluation	5	25	25.6	9.87	0.07	4.35	17.74	0.0286335387953908	0.201805956398759	0.254120224281756
Evaluation	5	25	25.6	9.87	0.07	5.53	14.25	0.0237104817195097	0.225516438118269	0.254120224281756
Evaluation	5	25	25.6	9.87	0.07	6.59	13.25	0.015739870068337	0.241256308186606	0.254120224281756
Evaluation	5	25	25.6	9.87	0.07	7.57	8.05	0.00873001867241881	0.249986326859025	0.254120224281756
Evaluation	5	25	25.6	9.87	0.07	8.56	4.8	0.00320975097883098	0.253196077837856	0.254120224281756
Evaluation	5	25	25.6	9.87	0.07	9.55	2	0.000898841074118574	0.254094918911974	0.254120224281756
Evaluation	5	25	25.6	9.87	0.07	9.869	0.01	2.53053697815378e-05	0.254120224281756	0.254120224281756
Evaluation	5	26	24.05	9.91	0.06	0.06	30.65	NA	NA	0.21041293290433
Evaluation	5	26	24.05	9.91	0.06	0.33	29.41	0.0191233648064745	0.0191233648064745	0.21041293290433
Evaluation	5	26	24.05	9.91	0.06	0.69	26.17	0.0218358184953978	0.0409591833018723	0.21041293290433
Evaluation	5	26	24.05	9.91	0.06	1.3	24.05	0.030207385765732	0.0711665690676043	0.21041293290433
Evaluation	5	26	24.05	9.91	0.06	2.46	20.74	0.0456930348578682	0.116859603925472	0.21041293290433
Evaluation	5	26	24.05	9.91	0.06	3.55	18.25	0.0325359025301219	0.149395506455594	0.21041293290433
Evaluation	5	26	24.05	9.91	0.06	4.56	15.84	0.0230465152031573	0.172442021658752	0.21041293290433
Evaluation	5	26	24.05	9.91	0.06	5.56	13.35	0.0167300824012898	0.189172104060041	0.21041293290433
Evaluation	5	26	24.05	9.91	0.06	6.55	10.25	0.0108265251868746	0.199998629246916	0.21041293290433
Evaluation	5	26	24.05	9.91	0.06	7.55	7.7	0.00632643129355166	0.206325060540468	0.21041293290433
Evaluation	5	26	24.05	9.91	0.06	8.54	5	0.00313525252691577	0.209460313067383	0.21041293290433
Evaluation	5	26	24.05	9.91	0.06	9.53	1.9	0.000925471962343975	0.210385785029727	0.21041293290433
Evaluation	5	26	24.05	9.91	0.06	9.909	0.01	2.714787460296e-05	0.21041293290433	0.21041293290433
Evaluation	5	27	21.7	9.06	0.07	0.07	26.79	NA	NA	0.149688758763492
Evaluation	5	27	21.7	9.06	0.07	0.36	23.88	0.0146194049674068	0.0146194049674068	0.149688758763492
Evaluation	5	27	21.7	9.06	0.07	0.67	22.35	0.0130088639199823	0.0276282688873891	0.149688758763492
Evaluation	5	27	21.7	9.06	0.07	1.3	21.7	0.0240028198160911	0.0516310887034803	0.149688758763492
Evaluation	5	27	21.7	9.06	0.07	2.27	18.4	0.0306260064425747	0.082257095146055	0.149688758763492
Evaluation	5	27	21.7	9.06	0.07	3.25	15.89	0.0226251223260521	0.104882217472107	0.149688758763492
Evaluation	5	27	21.7	9.06	0.07	4.22	14.59	0.0176942251700846	0.122576442642192	0.149688758763492
Evaluation	5	27	21.7	9.06	0.07	5.23	11.35	0.0133441589764116	0.135920601618603	0.149688758763492
Evaluation	5	27	21.7	9.06	0.07	6.22	8.9	0.00797104277585961	0.143891644394463	0.149688758763492
Evaluation	5	27	21.7	9.06	0.07	7.22	5.75	0.00421410293309422	0.148105747327557	0.149688758763492
Evaluation	5	27	21.7	9.06	0.07	8.32	2.55	0.00148791718560238	0.14959366451316	0.149688758763492
Evaluation	5	27	21.7	9.06	0.07	9.059	0.01	9.50942503322771e-05	0.149688758763492	0.149688758763492
Evaluation	5	28	20.6	7.74	0.11	0.11	27.2	NA	NA	0.120987096475268
Evaluation	5	28	20.6	7.74	0.11	0.46	23.85	0.0179097460248481	0.0179097460248481	0.120987096475268
Evaluation	5	28	20.6	7.74	0.11	0.77	22.85	0.0132747192544319	0.03118446527928	0.120987096475268
Evaluation	5	28	20.6	7.74	0.11	1.3	20.6	0.0196465058192982	0.0508309710985783	0.120987096475268
Evaluation	5	28	20.6	7.74	0.11	2.47	16.34	0.0313479780494111	0.0821789491479893	0.120987096475268
Evaluation	5	28	20.6	7.74	0.11	3.55	13.35	0.0186927862855144	0.100871735433504	0.120987096475268
Evaluation	5	28	20.6	7.74	0.11	4.55	10.3	0.0109822716061717	0.111854007039675	0.120987096475268
Evaluation	5	28	20.6	7.74	0.11	5.66	7.15	0.0066365707929356	0.118490577832611	0.120987096475268
Evaluation	5	28	20.6	7.74	0.11	6.65	3.55	0.0022255258342525	0.120716103666864	0.120987096475268
Evaluation	5	28	20.6	7.74	0.11	7.739	0.01	0.000270992808404933	0.120987096475268	0.120987096475268
Evaluation	5	29	10.9	7.1	0.06	0.06	15.39	NA	NA	0.0366445341062705
Evaluation	5	29	10.9	7.1	0.06	0.35	13.45	0.00473607313324084	0.00473607313324084	0.0366445341062705
Evaluation	5	29	10.9	7.1	0.06	0.63	12.75	0.00377390100697781	0.00850997414021865	0.0366445341062705
Evaluation	5	29	10.9	7.1	0.06	1.3	10.9	0.00735812197613506	0.0158680961163537	0.0366445341062705
Evaluation	5	29	10.9	7.1	0.06	2.35	8.65	0.00787975496558022	0.0237478510819339	0.0366445341062705
Evaluation	5	29	10.9	7.1	0.06	3.35	7.8	0.00531326766276895	0.0290611187447029	0.0366445341062705
Evaluation	5	29	10.9	7.1	0.06	4.41	6.3	0.00413784273492374	0.0331989614796266	0.0366445341062705
Evaluation	5	29	10.9	7.1	0.06	5.41	4.75	0.00239747698115592	0.0355964384607825	0.0366445341062705
Evaluation	5	29	10.9	7.1	0.06	6.41	2.3	0.000975906305406542	0.0365723447661891	0.0366445341062705
Evaluation	5	29	10.9	7.1	0.06	7.099	0.01	7.21893400814206e-05	0.0366445341062705	0.0366445341062705
Evaluation	5	30	15.2	7.87	0.07	0.07	21.2	NA	NA	0.074417041417535
Evaluation	5	30	15.2	7.87	0.07	0.4	18.4	0.0101609473672851	0.0101609473672851	0.074417041417535
Evaluation	5	30	15.2	7.87	0.07	0.74	17.29	0.0085035819809163	0.0186645293482014	0.074417041417535
Evaluation	5	30	15.2	7.87	0.07	1.3	15.2	0.0116069293175103	0.0302714586657117	0.074417041417535
Evaluation	5	30	15.2	7.87	0.07	2.33	13.2	0.0163118716237485	0.0465833302894602	0.074417041417535
Evaluation	5	30	15.2	7.87	0.07	3.33	10.55	0.0110753412885343	0.0576586715779945	0.074417041417535
Evaluation	5	30	15.2	7.87	0.07	4.33	8.95	0.00746619129079699	0.0651248628687915	0.074417041417535
Evaluation	5	30	15.2	7.87	0.07	5.33	7.7	0.00544325105881123	0.0705681139276027	0.074417041417535
Evaluation	5	30	15.2	7.87	0.07	6.32	4.55	0.00291700559439703	0.0734851195219998	0.074417041417535
Evaluation	5	30	15.2	7.87	0.07	7.36	2.05	0.000889510543937414	0.0743746300659372	0.074417041417535
Evaluation	5	30	15.2	7.87	0.07	7.869	0.01	4.24113515978111e-05	0.074417041417535	0.074417041417535
Fitting	6	31	24.2	9.9	0.07	0.07	29.24	NA	NA	0.216596975074602
Fitting	6	31	24.2	9.9	0.07	0.36	28.7	0.0191154651146674	0.0191154651146674	0.216596975074602
Fitting	6	31	24.2	9.9	0.07	0.65	25.95	0.0170062367403958	0.0361217018550632	0.216596975074602
Fitting	6	31	24.2	9.9	0.07	1.3	24.2	0.032098528351553	0.0682202302066162	0.216596975074602
Fitting	6	31	24.2	9.9	0.07	3.32	20	0.0774864560309594	0.145706686237576	0.216596975074602
Fitting	6	31	24.2	9.9	0.07	4.31	17.45	0.0272626914695932	0.172969377707169	0.216596975074602
Fitting	6	31	24.2	9.9	0.07	5.32	14.05	0.0196776110226857	0.192646988729855	0.216596975074602
Fitting	6	31	24.2	9.9	0.07	6.33	10.55	0.0120011117021804	0.204648100432035	0.216596975074602
Fitting	6	31	24.2	9.9	0.07	7.32	8.65	0.00716584717913218	0.211813947611167	0.216596975074602
Fitting	6	31	24.2	9.9	0.07	8.35	4.7	0.00360437232253462	0.215418319933702	0.216596975074602
Fitting	6	31	24.2	9.9	0.07	9.32	2.85	0.00108566422611978	0.216503984159821	0.216596975074602
Fitting	6	31	24.2	9.9	0.07	9.899	0.01	9.29909147807906e-05	0.216596975074602	0.216596975074602
Fitting	6	32	24.4	9.72	0.04	0.04	29.25	NA	NA	0.211805017101942
Fitting	6	32	24.4	9.72	0.04	0.29	25.8	0.0148759443604461	0.0148759443604461	0.211805017101942
Fitting	6	32	24.4	9.72	0.04	0.61	25.09	0.0162721436713698	0.0311480880318159	0.211805017101942
Fitting	6	32	24.4	9.72	0.04	1.3	24.4	0.0331828656278407	0.0643309536596566	0.211805017101942
Fitting	6	32	24.4	9.72	0.04	3.23	20.1	0.0750424874055212	0.139373441065178	0.211805017101942
Fitting	6	32	24.4	9.72	0.04	4.23	18.19	0.0287872793863184	0.168160720451496	0.211805017101942
Fitting	6	32	24.4	9.72	0.04	5.27	13.75	0.0208321000629282	0.188992820514424	0.211805017101942
Fitting	6	32	24.4	9.72	0.04	6.2	11.33	0.0114859759583118	0.200478796472736	0.211805017101942
Fitting	6	32	24.4	9.72	0.04	7.23	7.6	0.00724716822781319	0.207725964700549	0.211805017101942
Fitting	6	32	24.4	9.72	0.04	8.19	5.05	0.00301635306245443	0.210742317763004	0.211805017101942
Fitting	6	32	24.4	9.72	0.04	9.24	2	0.00102470162067687	0.211767019383681	0.211805017101942
Fitting	6	32	24.4	9.72	0.04	9.719	0.01	3.79977182613059e-05	0.211805017101942	0.211805017101942
Fitting	6	33	18.1	8.98	0.31	0.34	22.34	NA	NA	0.10411959680578
Fitting	6	33	18.1	8.98	0.31	0.65	20.74	0.0112964757177658	0.0112964757177658	0.10411959680578
Fitting	6	33	18.1	8.98	0.31	1.3	18.1	0.0192531453341711	0.030549621051937	0.10411959680578
Fitting	6	33	18.1	8.98	0.31	2.21	15.89	0.0206430379763826	0.0511926590283195	0.10411959680578
Fitting	6	33	18.1	8.98	0.31	3.19	13.69	0.0168365190106147	0.0680291780389343	0.10411959680578
Fitting	6	33	18.1	8.98	0.31	4.19	13.05	0.0140395340954621	0.0820687121343964	0.10411959680578
Fitting	6	33	18.1	8.98	0.31	5.21	11	0.0115840446607146	0.093652756795111	0.10411959680578
Fitting	6	33	18.1	8.98	0.31	6.01	7.4	0.0053180880439968	0.0989708448391078	0.10411959680578
Fitting	6	33	18.1	8.98	0.31	7.15	5.55	0.00375382721166908	0.102724672050777	0.10411959680578
Fitting	6	33	18.1	8.98	0.31	8.15	2.55	0.00128824933751266	0.104012921388289	0.10411959680578
Fitting	6	33	18.1	8.98	0.31	8.979	0.01	0.000106675417490471	0.10411959680578	0.10411959680578
Fitting	6	34	18.3	9.09	0.07	0.07	24.84	NA	NA	0.122809592061111
Fitting	6	34	18.3	9.09	0.07	0.38	22.79	0.0138086984870212	0.0138086984870212	0.122809592061111
Fitting	6	34	18.3	9.09	0.07	0.68	20.3	0.0109371491072378	0.024745847594259	0.122809592061111
Fitting	6	34	18.3	9.09	0.07	1.3	18.3	0.0181382836368028	0.0428841312310617	0.122809592061111
Fitting	6	34	18.3	9.09	0.07	2.32	16.8	0.0246742689778259	0.0675584002088876	0.122809592061111
Fitting	6	34	18.3	9.09	0.07	3.31	14.45	0.0189830122500848	0.0865414124589724	0.122809592061111
Fitting	6	34	18.3	9.09	0.07	4.32	12.35	0.0142436355161842	0.100785047975157	0.122809592061111
Fitting	6	34	18.3	9.09	0.07	5.31	10.1	0.00979710528673112	0.110582153261888	0.122809592061111
Fitting	6	34	18.3	9.09	0.07	6.31	8.2	0.00657554977350429	0.117157703035392	0.122809592061111
Fitting	6	34	18.3	9.09	0.07	7.29	5.85	0.00379846924327659	0.120956172278669	0.122809592061111
Fitting	6	34	18.3	9.09	0.07	8.3	3.35	0.00167852153888649	0.122634693817555	0.122809592061111
Fitting	6	34	18.3	9.09	0.07	9.089	0.01	0.000174898243555826	0.122809592061111	0.122809592061111
Fitting	6	35	12.75	7.11	0.08	0.08	18.1	NA	NA	0.049475664336284
Fitting	6	35	12.75	7.11	0.08	0.39	15.94	0.00705294807809938	0.00705294807809938	0.049475664336284
Fitting	6	35	12.75	7.11	0.08	0.68	15.14	0.00550034471436142	0.0125532927924608	0.049475664336284
Fitting	6	35	12.75	7.11	0.08	1.3	12.75	0.00946931596639015	0.022022608758851	0.049475664336284
Fitting	6	35	12.75	7.11	0.08	2.2	11.25	0.0101787601976309	0.0322013689564819	0.049475664336284
Fitting	6	35	12.75	7.11	0.08	3.22	8.9	0.00813167780785003	0.0403330467643319	0.049475664336284
Fitting	6	35	12.75	7.11	0.08	4.2	7.1	0.0049260172808288	0.0452590640451607	0.049475664336284
Fitting	6	35	12.75	7.11	0.08	5.21	5.05	0.00292754661949753	0.0481866106646582	0.049475664336284
Fitting	6	35	12.75	7.11	0.08	6.21	2.65	0.00116415642769587	0.0493507670923541	0.049475664336284
Fitting	6	35	12.75	7.11	0.08	7.109	0.01	0.000124897243929914	0.049475664336284	0.049475664336284
Fitting	6	36	12.3	8.97	0.07	0.07	16.97	NA	NA	0.0538627984663835
Fitting	6	36	12.3	8.97	0.07	0.35	14.95	0.00560162055089446	0.00560162055089446	0.0538627984663835
Fitting	6	36	12.3	8.97	0.07	0.62	13.14	0.00418308926786266	0.00978470981875713	0.0538627984663835
Fitting	6	36	12.3	8.97	0.07	1.3	12.3	0.00864117930164391	0.018425889120401	0.0538627984663835
Fitting	6	36	12.3	8.97	0.07	2.28	10.49	0.009994121296827	0.028420010417228	0.0538627984663835
Fitting	6	36	12.3	8.97	0.07	3.28	9.59	0.00791693915075242	0.0363369495679805	0.0538627984663835
Fitting	6	36	12.3	8.97	0.07	4.26	8.49	0.00629003146589029	0.0426269810338707	0.0538627984663835
Fitting	6	36	12.3	8.97	0.07	5.24	7.15	0.00470684029943992	0.0473338213333107	0.0538627984663835
Fitting	6	36	12.3	8.97	0.07	6.24	6.1	0.00344716162653661	0.0507809829598473	0.0538627984663835
Fitting	6	36	12.3	8.97	0.07	7.22	4.3	0.00208124230115017	0.0528622252609974	0.0538627984663835
Fitting	6	36	12.3	8.97	0.07	8.22	2.5	0.000907920276887451	0.0537701455378849	0.0538627984663835
Fitting	6	36	12.3	8.97	0.07	8.969	0.01	9.26529284986495e-05	0.0538627984663835	0.0538627984663835
Fitting	7	37	47.5	23.14	0.09	0.09	58.73	NA	NA	1.56193511578464
Fitting	7	37	47.5	23.14	0.09	0.379	52.99	0.0708254898403719	0.0708254898403719	1.56193511578464
Fitting	7	37	47.5	23.14	0.09	1.3	47.5	0.182614480726691	0.253439970567063	1.56193511578464
Fitting	7	37	47.5	23.14	0.09	3.787	36.96	0.348343594937789	0.601783565504851	1.56193511578464
Fitting	7	37	47.5	23.14	0.09	6.297	35.5	0.258761863988861	0.860545429493713	1.56193511578464
Fitting	7	37	47.5	23.14	0.09	8.787	29.91	0.209178736496437	1.06972416599015	1.56193511578464
Fitting	7	37	47.5	23.14	0.09	11.297	28.46	0.167912488548625	1.23763665453878	1.56193511578464
Fitting	7	37	47.5	23.14	0.09	13.817	25.5	0.144070251005403	1.38170690554418	1.56193511578464
Fitting	7	37	47.5	23.14	0.09	16.307	19.07	0.0971213041067785	1.47882820965096	1.56193511578464
Fitting	7	37	47.5	23.14	0.09	18.247	17.25	0.0502485228836556	1.52907673253461	1.56193511578464
Fitting	7	37	47.5	23.14	0.09	19.217	13	0.0174281938671765	1.54650492640179	1.56193511578464
Fitting	7	37	47.5	23.14	0.09	20.267	8.59	0.00961002403325849	1.55611495043505	1.56193511578464
Fitting	7	37	47.5	23.14	0.09	21.267	5.5	0.00389809012806962	1.56001304056312	1.56193511578464
Fitting	7	37	47.5	23.14	0.09	22.267	3.75	0.00168001575889235	1.56169305632201	1.56193511578464
Fitting	7	37	47.5	23.14	0.09	23.139	0.01	0.000242059462631681	1.56193511578464	1.56193511578464
Fitting	7	38	49	25.989	0.105	0.105	56.85	NA	NA	2.09677898574875
Fitting	7	38	49	25.989	0.105	0.383	55	0.0682883568410415	0.0682883568410415	2.09677898574875
Fitting	7	38	49	25.989	0.105	0.748	51.42	0.0811650879658278	0.149453444806869	2.09677898574875
Fitting	7	38	49	25.989	0.105	1.3	49	0.109297292010315	0.258750736817185	2.09677898574875
Fitting	7	38	49	25.989	0.105	3.843	42.48	0.417857846844259	0.676608583661444	2.09677898574875
Fitting	7	38	49	25.989	0.105	6.418	39.1	0.336491831031776	1.01310041469322	2.09677898574875
Fitting	7	38	49	25.989	0.105	8.888	38.1	0.289042326341309	1.30214274103453	2.09677898574875
Fitting	7	38	49	25.989	0.105	11.348	33	0.244176687949688	1.54631942898422	2.09677898574875
Fitting	7	38	49	25.989	0.105	13.858	29.2	0.190670884362531	1.73699031334675	2.09677898574875
Fitting	7	38	49	25.989	0.105	16.703	25.9	0.169595903726753	1.9065862170735	2.09677898574875
Fitting	7	38	49	25.989	0.105	18.704	22.7	0.0928003292770623	1.99938654635056	2.09677898574875
Fitting	7	38	49	25.989	0.105	20.716	16.6	0.061015892352102	2.06040243870267	2.09677898574875
Fitting	7	38	49	25.989	0.105	22.68	10.15	0.0275942723388378	2.0879967110415	2.09677898574875
Fitting	7	38	49	25.989	0.105	23.678	7.5	0.0061044965239567	2.09410120756546	2.09677898574875
Fitting	7	38	49	25.989	0.105	24.694	3.42	0.00237885995021464	2.09648006751567	2.09677898574875
Fitting	7	38	49	25.989	0.105	25.988	0.01	0.000298918233080143	2.09677898574875	2.09677898574875
Fitting	7	39	34.85	24.647	0.12	0.12	47.23	NA	NA	0.94481800732966
Fitting	7	39	34.85	24.647	0.12	0.415	41.86	0.0459737387827328	0.0459737387827328	0.94481800732966
Fitting	7	39	34.85	24.647	0.12	0.712	39.64	0.0387348213098882	0.084708560092621	0.94481800732966
Fitting	7	39	34.85	24.647	0.12	1.3	34.85	0.0640623940775937	0.148770954170215	0.94481800732966
Fitting	7	39	34.85	24.647	0.12	3.837	28.74	0.201431787759818	0.350202741930032	0.94481800732966
Fitting	7	39	34.85	24.647	0.12	6.387	25.55	0.147573967641794	0.497776709571827	0.94481800732966
Fitting	7	39	34.85	24.647	0.12	8.937	23.05	0.118261289183663	0.616037998755489	0.94481800732966
Fitting	7	39	34.85	24.647	0.12	11.497	21.45	0.099538221636339	0.715576220391828	0.94481800732966
Fitting	7	39	34.85	24.647	0.12	14.027	18.2	0.0780974393515896	0.793673659743418	0.94481800732966
Fitting	7	39	34.85	24.647	0.12	16.577	18	0.0656125945392127	0.859286254282631	0.94481800732966
Fitting	7	39	34.85	24.647	0.12	19.227	13.74	0.0524191058752284	0.911705360157859	0.94481800732966
Fitting	7	39	34.85	24.647	0.12	21.807	9.15	0.0265424605996112	0.93824782075747	0.94481800732966
Fitting	7	39	34.85	24.647	0.12	22.907	6.35	0.00518902749079652	0.943436848248267	0.94481800732966
Fitting	7	39	34.85	24.647	0.12	24.646	0.01	0.00138115908139327	0.94481800732966	0.94481800732966
Fitting	7	40	35.75	24.075	0.08	0.08	46.93	NA	NA	0.971311869652729
Fitting	7	40	35.75	24.075	0.08	0.365	40.47	0.0427462100317665	0.0427462100317665	0.971311869652729
Fitting	7	40	35.75	24.075	0.08	0.655	37.4	0.0345277467282437	0.0772739567600102	0.971311869652729
Fitting	7	40	35.75	24.075	0.08	1.3	35.75	0.0677670008517111	0.145040957611721	0.971311869652729
Fitting	7	40	35.75	24.075	0.08	3.715	28.5	0.195746177118101	0.340787134729823	0.971311869652729
Fitting	7	40	35.75	24.075	0.08	6.145	27.25	0.148294794687887	0.48908192941771	0.971311869652729
Fitting	7	40	35.75	24.075	0.08	8.675	24.83	0.134738702948222	0.623820632365932	0.971311869652729
Fitting	7	40	35.75	24.075	0.08	11.135	21.99	0.105883384754627	0.729704017120559	0.971311869652729
Fitting	7	40	35.75	24.075	0.08	13.775	19.49	0.0891890036478726	0.818893020768432	0.971311869652729
Fitting	7	40	35.75	24.075	0.08	15.715	18.25	0.0542544557979218	0.873147476566353	0.971311869652729
Fitting	7	40	35.75	24.075	0.08	17.725	16.24	0.046947485468992	0.920094962035345	0.971311869652729
Fitting	7	40	35.75	24.075	0.08	19.665	12.35	0.0311357929573621	0.951230754992707	0.971311869652729
Fitting	7	40	35.75	24.075	0.08	20.705	10.15	0.0103378033257189	0.961568558318426	0.971311869652729
Fitting	7	40	35.75	24.075	0.08	21.695	7.7	0.00619357677634832	0.967762135094775	0.971311869652729
Fitting	7	40	35.75	24.075	0.08	22.685	4.64	0.00296002517011355	0.970722160264888	0.971311869652729
Fitting	7	40	35.75	24.075	0.08	24.074	0.01	0.000589709387840429	0.971311869652729	0.971311869652729
Fitting	7	41	25.35	20.66	0.051	0.051	34	NA	NA	0.400544098815733
Fitting	7	41	25.35	20.66	0.051	0.347	27.55	0.0220179923062562	0.0220179923062562	0.400544098815733
Fitting	7	41	25.35	20.66	0.051	0.643	26.54	0.0170041749249183	0.0390221672311745	0.400544098815733
Fitting	7	41	25.35	20.66	0.051	1.3	25.35	0.0347346239168993	0.0737567911480738	0.400544098815733
Fitting	7	41	25.35	20.66	0.051	3.776	19.15	0.0962721237388966	0.17002891488697	0.400544098815733
Fitting	7	41	25.35	20.66	0.051	6.261	17.75	0.0664368473315011	0.236465762218472	0.400544098815733
Fitting	7	41	25.35	20.66	0.051	8.28	15.19	0.0430143533763647	0.279480115594836	0.400544098815733
Fitting	7	41	25.35	20.66	0.051	10.248	14.44	0.0339248774188714	0.313404993013708	0.400544098815733
Fitting	7	41	25.35	20.66	0.051	12.242	13.35	0.0302365431109884	0.343641536124696	0.400544098815733
Fitting	7	41	25.35	20.66	0.051	14.233	11.6	0.0243356107384687	0.367977146863165	0.400544098815733
Fitting	7	41	25.35	20.66	0.051	16.222	9.65	0.0176352874094642	0.385612434272629	0.400544098815733
Fitting	7	41	25.35	20.66	0.051	17.218	8.8	0.0066570523080659	0.392269486580695	0.400544098815733
Fitting	7	41	25.35	20.66	0.051	18.208	6.85	0.00476095162144912	0.397030438202144	0.400544098815733
Fitting	7	41	25.35	20.66	0.051	19.243	4.95	0.00282965999202404	0.399860098194168	0.400544098815733
Fitting	7	41	25.35	20.66	0.051	20.659	0.01	0.000684000621565009	0.400544098815733	0.400544098815733
Fitting	7	42	26.4	20.1	0.1	0.1	36.74	NA	NA	0.458304569071781
Fitting	7	42	26.4	20.1	0.1	0.387	30.55	0.0255160146822628	0.0255160146822628	0.458304569071781
Fitting	7	42	26.4	20.1	0.1	0.671	28.07	0.0191619568689054	0.0446779715511682	0.458304569071781
Fitting	7	42	26.4	20.1	0.1	1.3	26.4	0.0366433597239587	0.081321331275127	0.458304569071781
Fitting	7	42	26.4	20.1	0.1	3.766	20.55	0.106731879077214	0.188053210352341	0.458304569071781
Fitting	7	42	26.4	20.1	0.1	6.241	18.9	0.0756308721211843	0.263684082473525	0.458304569071781
Fitting	7	42	26.4	20.1	0.1	8.72	17	0.0627328927068583	0.326416975180383	0.458304569071781
Fitting	7	42	26.4	20.1	0.1	11.21	15.55	0.0518001745215341	0.378217149701917	0.458304569071781
Fitting	7	42	26.4	20.1	0.1	13.685	13.5	0.0410107174281656	0.419227867130083	0.458304569071781
Fitting	7	42	26.4	20.1	0.1	15.68	10.4	0.0223752858350985	0.441603152965181	0.458304569071781
Fitting	7	42	26.4	20.1	0.1	16.693	9.5	0.00787672146334888	0.44947987442853	0.458304569071781
Fitting	7	42	26.4	20.1	0.1	17.663	7	0.00518524776213516	0.454665122190665	0.458304569071781
Fitting	7	42	26.4	20.1	0.1	18.661	4.49	0.00258702418458511	0.457252146375251	0.458304569071781
Fitting	7	42	26.4	20.1	0.1	19.669	2.6	0.000994907930120477	0.458247054305371	0.458304569071781
Fitting	7	42	26.4	20.1	0.1	20.099	0.01	5.75147664104574e-05	0.458304569071781	0.458304569071781
Evaluation	8	43	30.25	14.67	0.093	0.093	39.74	NA	NA	0.469208296196348
Evaluation	8	43	30.25	14.67	0.093	0.381	35.6	0.0320976775257956	0.0320976775257956	0.469208296196348
Evaluation	8	43	30.25	14.67	0.093	0.671	33.15	0.0269136929234536	0.0590113704492491	0.469208296196348
Evaluation	8	43	30.25	14.67	0.093	1.3	30.25	0.0496431180301954	0.108654488479445	0.469208296196348
Evaluation	8	43	30.25	14.67	0.093	3.794	26.22	0.156157164562742	0.264811653042187	0.469208296196348
Evaluation	8	43	30.25	14.67	0.093	5.788	20.95	0.0871137674946084	0.351925420536795	0.469208296196348
Evaluation	8	43	30.25	14.67	0.093	7.781	17.1	0.0566560784738308	0.408581499010626	0.469208296196348
Evaluation	8	43	30.25	14.67	0.093	9.776	13.6	0.0369189670116455	0.445500466022272	0.469208296196348
Evaluation	8	43	30.25	14.67	0.093	10.77	10.65	0.0114773007054534	0.456977766727725	0.469208296196348
Evaluation	8	43	30.25	14.67	0.093	11.755	8.05	0.00676315488755193	0.463740921615277	0.469208296196348
Evaluation	8	43	30.25	14.67	0.093	12.7	5.75	0.00353362021985881	0.467274541835136	0.469208296196348
Evaluation	8	43	30.25	14.67	0.093	13.645	3.7	0.00165701071037566	0.468931552545511	0.469208296196348
Evaluation	8	43	30.25	14.67	0.093	14.669	0.01	0.000276743650836962	0.469208296196348	0.469208296196348
Evaluation	8	44	29.9	14.85	0.14	0.14	37.85	NA	NA	0.406204116626049
Evaluation	8	44	29.9	14.85	0.14	0.43	31.15	0.0271097847555306	0.0271097847555306	0.406204116626049
Evaluation	8	44	29.9	14.85	0.14	0.72	31.09	0.0220580469057312	0.0491678316612617	0.406204116626049
Evaluation	8	44	29.9	14.85	0.14	1.3	29.9	0.0423618726523445	0.0915297043136062	0.406204116626049
Evaluation	8	44	29.9	14.85	0.14	3.27	23.88	0.111876201370755	0.203405905684362	0.406204116626049
Evaluation	8	44	29.9	14.85	0.14	5.251	21	0.0783465833844715	0.281752489068833	0.406204116626049
Evaluation	8	44	29.9	14.85	0.14	7.244	17.15	0.0569542678456343	0.338706756914467	0.406204116626049
Evaluation	8	44	29.9	14.85	0.14	9.237	14.25	0.0385830437038603	0.377289800618328	0.406204116626049
Evaluation	8	44	29.9	14.85	0.14	10.224	11.8	0.0131511126533404	0.390440913271668	0.406204116626049
Evaluation	8	44	29.9	14.85	0.14	11.216	8.75	0.00822555507587415	0.398666468347542	0.406204116626049
Evaluation	8	44	29.9	14.85	0.14	12.195	6	0.00418212127444375	0.402848589621986	0.406204116626049
Evaluation	8	44	29.9	14.85	0.14	13.179	5.05	0.00235911734945743	0.405207706971443	0.406204116626049
Evaluation	8	44	29.9	14.85	0.14	14.179	1.9	0.000948417369687631	0.406156124341131	0.406204116626049
Evaluation	8	44	29.9	14.85	0.14	14.849	0.01	4.79922849181614e-05	0.406204116626049	0.406204116626049
Evaluation	8	45	23.15	14.68	0.088	0.088	34.98	NA	NA	0.267155298901946
Evaluation	8	45	23.15	14.68	0.088	0.38	26.55	0.0217063385160164	0.0217063385160164	0.267155298901946
Evaluation	8	45	23.15	14.68	0.088	0.655	25.55	0.0146567618223652	0.0363631003383816	0.267155298901946
Evaluation	8	45	23.15	14.68	0.088	1.3	23.15	0.030036375643638	0.0663994759820196	0.267155298901946
Evaluation	8	45	23.15	14.68	0.088	3.224	18.3	0.0649058777601739	0.131305353742194	0.267155298901946
Evaluation	8	45	23.15	14.68	0.088	5.221	16.45	0.047349737181655	0.178655090923849	0.267155298901946
Evaluation	8	45	23.15	14.68	0.088	7.221	14.3	0.037132152543875	0.215787243467723	0.267155298901946
Evaluation	8	45	23.15	14.68	0.088	9.261	11.7	0.0270773870812904	0.242864630549014	0.267155298901946
Evaluation	8	45	23.15	14.68	0.088	11.245	8.55	0.015974291785157	0.258838922334171	0.267155298901946
Evaluation	8	45	23.15	14.68	0.088	12.243	6.65	0.0045273868722001	0.263366309206371	0.267155298901946
Evaluation	8	45	23.15	14.68	0.088	13.233	4.85	0.00257075545095549	0.265937064657327	0.267155298901946
Evaluation	8	45	23.15	14.68	0.088	14.233	2.8	0.00114908660043568	0.267086151257762	0.267155298901946
Evaluation	8	45	23.15	14.68	0.088	14.679	0.01	6.91476441837288e-05	0.267155298901946	0.267155298901946
Evaluation	8	46	20.9	12.654	0.056	0.056	25.4	NA	NA	0.215802785439053
Evaluation	8	46	20.9	12.654	0.056	0.355	23.45	0.0140097444830857	0.0140097444830857	0.215802785439053
Evaluation	8	46	20.9	12.654	0.056	0.655	21.6	0.011954756520829	0.0259645010039147	0.215802785439053
Evaluation	8	46	20.9	12.654	0.056	1.3	20.9	0.0228753351012658	0.0488398361051805	0.215802785439053
Evaluation	8	46	20.9	12.654	0.056	3.295	17.5	0.0577610712014896	0.10660090730667	0.215802785439053
Evaluation	8	46	20.9	12.654	0.056	5.288	15.65	0.0430035446109938	0.149604451917664	0.215802785439053
Evaluation	8	46	20.9	12.654	0.056	7.289	13.15	0.0325883186487352	0.182192770566399	0.215802785439053
Evaluation	8	46	20.9	12.654	0.056	9.288	10.75	0.02242014856359	0.204612919129989	0.215802785439053
Evaluation	8	46	20.9	12.654	0.056	10.285	8.9	0.0075587530659848	0.212171672195974	0.215802785439053
Evaluation	8	46	20.9	12.654	0.056	11.274	3.95	0.00320650880612509	0.215378181002099	0.215802785439053
Evaluation	8	46	20.9	12.654	0.056	12.653	0.01	0.000424604436954125	0.215802785439053	0.215802785439053
Evaluation	8	47	15.8	12.77	0.11	0.11	21.69	NA	NA	0.133139768020055
Evaluation	8	47	15.8	12.77	0.11	0.408	19.35	0.00985509598086666	0.00985509598086666	0.133139768020055
Evaluation	8	47	15.8	12.77	0.11	0.694	17.04	0.00743635363365141	0.0172914496145181	0.133139768020055
Evaluation	8	47	15.8	12.77	0.11	1.3	15.8	0.012832427258139	0.0301238768726571	0.133139768020055
Evaluation	8	47	15.8	12.77	0.11	3.267	13.5	0.0331565618775853	0.0632804387502424	0.133139768020055
Evaluation	8	47	15.8	12.77	0.11	5.348	12.55	0.0277279285021291	0.0910083672523715	0.133139768020055
Evaluation	8	47	15.8	12.77	0.11	7.348	10.75	0.021319240446342	0.112327607698714	0.133139768020055
Evaluation	8	47	15.8	12.77	0.11	8.34	9.25	0.00779114978090269	0.120118757479616	0.133139768020055
Evaluation	8	47	15.8	12.77	0.11	9.331	8.2	0.00592508257279205	0.126043840052408	0.133139768020055
Evaluation	8	47	15.8	12.77	0.11	10.331	6.3	0.00412824909635784	0.130172089148766	0.133139768020055
Evaluation	8	47	15.8	12.77	0.11	11.326	4.15	0.00213346514309295	0.132305554291859	0.133139768020055
Evaluation	8	47	15.8	12.77	0.11	12.326	2.2	0.00079173043608984	0.133097284727949	0.133139768020055
Evaluation	8	47	15.8	12.77	0.11	12.769	0.01	4.24832921060829e-05	0.133139768020055	0.133139768020055
Evaluation	8	48	13.5	12.44	0.04	0.04	19.49	NA	NA	0.109065553786962
Evaluation	8	48	13.5	12.44	0.04	0.325	17.25	0.00755358384034519	0.00755358384034519	0.109065553786962
Evaluation	8	48	13.5	12.44	0.04	0.607	15.75	0.00602985512957574	0.0135834389699209	0.109065553786962
Evaluation	8	48	13.5	12.44	0.04	1.3	13.5	0.0116416587701752	0.0252250977400961	0.109065553786962
Evaluation	8	48	13.5	12.44	0.04	3.257	12.15	0.0252810702004982	0.0505061679405943	0.109065553786962
Evaluation	8	48	13.5	12.44	0.04	5.232	11	0.0207825570191538	0.0712887249597482	0.109065553786962
Evaluation	8	48	13.5	12.44	0.04	7.194	10.45	0.0177248874481779	0.089013612407926	0.109065553786962
Evaluation	8	48	13.5	12.44	0.04	9.184	8	0.013300737041216	0.102314349449142	0.109065553786962
Evaluation	8	48	13.5	12.44	0.04	10.174	6.45	0.0040588292253167	0.106373178674459	0.109065553786962
Evaluation	8	48	13.5	12.44	0.04	11.154	4.3	0.00222368309381163	0.10859686176827	0.109065553786962
Evaluation	8	48	13.5	12.44	0.04	12.439	0.01	0.000468692018691681	0.109065553786962	0.109065553786962
Evaluation	9	49	48.7	29.5	0.12	0.12	59.14	NA	NA	2.29097845877206
Evaluation	9	49	48.7	29.5	0.12	0.42	57.9	0.080690010316456	0.080690010316456	2.29097845877206
Evaluation	9	49	48.7	29.5	0.12	0.72	56.15	0.0766199252555353	0.157309935571991	2.29097845877206
Evaluation	9	49	48.7	29.5	0.12	1.3	48.7	0.125197239521144	0.282507175093135	2.29097845877206
Evaluation	9	49	48.7	29.5	0.12	3.882	41.89	0.416051073849725	0.69855824894286	2.29097845877206
Evaluation	9	49	48.7	29.5	0.12	6.455	38.21	0.324141552904599	1.02269980184746	2.29097845877206
Evaluation	9	49	48.7	29.5	0.12	8.979	35.65	0.270357142285901	1.29305694413336	2.29097845877206
Evaluation	9	49	48.7	29.5	0.12	11.549	32.78	0.236295849488071	1.52935279362143	2.29097845877206
Evaluation	9	49	48.7	29.5	0.12	14.087	31.24	0.204245664891041	1.73359845851247	2.29097845877206
Evaluation	9	49	48.7	29.5	0.12	16.669	28.33	0.179904210674391	1.91350266918686	2.29097845877206
Evaluation	9	49	48.7	29.5	0.12	19.199	25.9	0.146093071562344	2.05959574074921	2.29097845877206
Evaluation	9	49	48.7	29.5	0.12	21.709	21.49	0.110682007841904	2.17027774859111	2.29097845877206
Evaluation	9	49	48.7	29.5	0.12	23.791	17.59	0.0624337937418798	2.23271154233299	2.29097845877206
Evaluation	9	49	48.7	29.5	0.12	24.801	16.59	0.0231683646820252	2.25587990701502	2.29097845877206
Evaluation	9	49	48.7	29.5	0.12	25.843	13.39	0.0183891165781143	2.27426902359313	2.29097845877206
Evaluation	9	49	48.7	29.5	0.12	26.778	9.6	0.00970329965683699	2.28397232324997	2.29097845877206
Evaluation	9	49	48.7	29.5	0.12	27.778	6.45	0.00505801325966478	2.28903033650963	2.29097845877206
Evaluation	9	49	48.7	29.5	0.12	28.678	3.5	0.0017495185876145	2.29077985509725	2.29097845877206
Evaluation	9	49	48.7	29.5	0.12	29.499	0.01	0.000198603674811717	2.29097845877206	2.29097845877206
Evaluation	9	50	52.4	27.041	0.18	0.18	65.74	NA	NA	2.39016141527634
Evaluation	9	50	52.4	27.041	0.18	0.78	54.89	0.1714319621964	0.1714319621964	2.39016141527634
Evaluation	9	50	52.4	27.041	0.18	1.3	52.4	0.117530808651664	0.288962770848064	2.39016141527634
Evaluation	9	50	52.4	27.041	0.18	2.799	47.79	0.295447470511722	0.584410241359786	2.39016141527634
Evaluation	9	50	52.4	27.041	0.18	5.353	39.59	0.382890740360569	0.967300981720355	2.39016141527634
Evaluation	9	50	52.4	27.041	0.18	7.92	38.25	0.305394641949233	1.27269562366959	2.39016141527634
Evaluation	9	50	52.4	27.041	0.18	10.405	35.85	0.267912328564185	1.54060795223377	2.39016141527634
Evaluation	9	50	52.4	27.041	0.18	12.965	32.95	0.237928645283329	1.7785365975171	2.39016141527634
Evaluation	9	50	52.4	27.041	0.18	15.437	31.25	0.200054540446261	1.97859113796336	2.39016141527634
Evaluation	9	50	52.4	27.041	0.18	18.017	28.3	0.179644170019536	2.1582353079829	2.39016141527634
Evaluation	9	50	52.4	27.041	0.18	20.541	24.65	0.13894763831483	2.29718294629773	2.39016141527634
Evaluation	9	50	52.4	27.041	0.18	23.211	13.35	0.0757021727753898	2.37288511907312	2.39016141527634
Evaluation	9	50	52.4	27.041	0.18	24.291	9.1	0.0106877512218885	2.38357287029501	2.39016141527634
Evaluation	9	50	52.4	27.041	0.18	25.221	5.79	0.00404857542032455	2.38762144571533	2.39016141527634
Evaluation	9	50	52.4	27.041	0.18	26.221	4.74	0.0021771413803964	2.38979858709573	2.39016141527634
Evaluation	9	50	52.4	27.041	0.18	27.04	0.01	0.000362828180612384	2.39016141527634	2.39016141527634
Evaluation	9	51	28.35	22.37	0.12	0.12	39.04	NA	NA	0.669448170434256
Evaluation	9	51	28.35	22.37	0.12	0.42	33.79	0.031244369462523	0.031244369462523	0.669448170434256
Evaluation	9	51	28.35	22.37	0.12	0.72	31.79	0.0253334285236241	0.0565777979861471	0.669448170434256
Evaluation	9	51	28.35	22.37	0.12	1.3	28.35	0.0411893303321085	0.0977671283182556	0.669448170434256
Evaluation	9	51	28.35	22.37	0.12	3.88	24.49	0.141440966033975	0.239208094352231	0.669448170434256
Evaluation	9	51	28.35	22.37	0.12	6.41	21.99	0.107320490763129	0.346528585115359	0.669448170434256
Evaluation	9	51	28.35	22.37	0.12	9	20.24	0.0906925925702526	0.437221177685612	0.669448170434256
Evaluation	9	51	28.35	22.37	0.12	11.57	19.49	0.0796526342936474	0.516873811979259	0.669448170434256
Evaluation	9	51	28.35	22.37	0.12	14.13	17	0.0669295002282743	0.583803312207533	0.669448170434256
Evaluation	9	51	28.35	22.37	0.12	16.13	14.95	0.0400868204345762	0.62389013264211	0.669448170434256
Evaluation	9	51	28.35	22.37	0.12	18.13	12.25	0.0290534488603984	0.652943581502508	0.669448170434256
Evaluation	9	51	28.35	22.37	0.12	19.13	8.85	0.00874167790815445	0.661685259410662	0.669448170434256
Evaluation	9	51	28.35	22.37	0.12	20.13	7	0.00493274225260289	0.666618001663265	0.669448170434256
Evaluation	9	51	28.35	22.37	0.12	21.13	4.1	0.00241922269280499	0.66903722435607	0.669448170434256
Evaluation	9	51	28.35	22.37	0.12	22.369	0.01	0.000410946078185809	0.669448170434256	0.669448170434256
Evaluation	9	52	26.6	25.66	0.12	0.12	31.98	NA	NA	0.646248035090797
Evaluation	9	52	26.6	25.66	0.12	0.42	29.38	0.0221779728070522	0.0221779728070522	0.646248035090797
Evaluation	9	52	26.6	25.66	0.12	0.72	28.23	0.0195500060086318	0.041727978815684	0.646248035090797
Evaluation	9	52	26.6	25.66	0.12	1.3	26.6	0.0342368953511157	0.0759648741667997	0.646248035090797
Evaluation	9	52	26.6	25.66	0.12	3.78	22.24	0.116153655305107	0.192118529471907	0.646248035090797
Evaluation	9	52	26.6	25.66	0.12	8.83	20.35	0.179860811401859	0.371979340873766	0.646248035090797
Evaluation	9	52	26.6	25.66	0.12	11.33	19.26	0.0770157561124106	0.448995096986177	0.646248035090797
Evaluation	9	52	26.6	25.66	0.12	13.84	17	0.0647976433351831	0.51379274032136	0.646248035090797
Evaluation	9	52	26.6	25.66	0.12	16.34	15.49	0.0518166487388852	0.565609389060245	0.646248035090797
Evaluation	9	52	26.6	25.66	0.12	18.32	13.96	0.0337183006351958	0.599327689695441	0.646248035090797
Evaluation	9	52	26.6	25.66	0.12	20.32	10.75	0.0239775815369842	0.623305271232425	0.646248035090797
Evaluation	9	52	26.6	25.66	0.12	22.35	8.95	0.0154688625415705	0.638774133773996	0.646248035090797
Evaluation	9	52	26.6	25.66	0.12	23.35	6.5	0.00468691262745949	0.643461046401455	0.646248035090797
Evaluation	9	52	26.6	25.66	0.12	24.31	4.45	0.0022601088788823	0.645721155280337	0.646248035090797
Evaluation	9	52	26.6	25.66	0.12	25.659	0.01	0.000526879810459812	0.646248035090797	0.646248035090797
Evaluation	9	53	19.85	17.25	0.07	0.07	25.5	NA	NA	0.206702269296657
Evaluation	9	53	19.85	17.25	0.07	0.376	24.75	0.0151713227922228	0.0151713227922228	0.206702269296657
Evaluation	9	53	19.85	17.25	0.07	0.696	21.99	0.013726420037979	0.0288977428302018	0.206702269296657
Evaluation	9	53	19.85	17.25	0.07	1.3	19.85	0.0207610913981613	0.0496588342283631	0.206702269296657
Evaluation	9	53	19.85	17.25	0.07	3.289	14.85	0.0470244389577562	0.0966832731861194	0.206702269296657
Evaluation	9	53	19.85	17.25	0.07	5.291	13.25	0.031038920102203	0.127722193288322	0.206702269296657
Evaluation	9	53	19.85	17.25	0.07	7.241	12.05	0.0245078686324423	0.152230061920765	0.206702269296657
Evaluation	9	53	19.85	17.25	0.07	9.181	11.15	0.0205025363121516	0.172732598232916	0.206702269296657
Evaluation	9	53	19.85	17.25	0.07	10.191	9.9	0.00878730021484465	0.181519898447761	0.206702269296657
Evaluation	9	53	19.85	17.25	0.07	11.181	9.2	0.00709139732372832	0.188611295771489	0.206702269296657
Evaluation	9	53	19.85	17.25	0.07	12.191	8.2	0.00600412548574284	0.194615421257232	0.206702269296657
Evaluation	9	53	19.85	17.25	0.07	13.171	7.3	0.00462295176452781	0.19923837302176	0.206702269296657
Evaluation	9	53	19.85	17.25	0.07	14.171	5.85	0.00339532534775238	0.202633698369512	0.206702269296657
Evaluation	9	53	19.85	17.25	0.07	15.161	5	0.00228836112344126	0.204922059492953	0.206702269296657
Evaluation	9	53	19.85	17.25	0.07	16.161	3.7	0.00148616967468882	0.206408229167642	0.206702269296657
Evaluation	9	53	19.85	17.25	0.07	17.249	0.01	0.000294040129014271	0.206702269296657	0.206702269296657
Evaluation	9	54	21.5	17.18	0.05	0.05	31.3	NA	NA	0.272426962944077
Evaluation	9	54	21.5	17.18	0.05	0.38	23.49	0.0194512014077849	0.0194512014077849	0.272426962944077
Evaluation	9	54	21.5	17.18	0.05	0.73	23.24	0.0150068484394854	0.0344580498472703	0.272426962944077
Evaluation	9	54	21.5	17.18	0.05	1.3	21.5	0.0224025113090035	0.0568605611562739	0.272426962944077
Evaluation	9	54	21.5	17.18	0.05	3.33	17.63	0.0610303167195165	0.11789087787579	0.272426962944077
Evaluation	9	54	21.5	17.18	0.05	5.34	16.54	0.0460803644275782	0.163971242303369	0.272426962944077
Evaluation	9	54	21.5	17.18	0.05	7.35	14.58	0.0382212709314824	0.202192513234851	0.272426962944077
Evaluation	9	54	21.5	17.18	0.05	9.31	12.75	0.0287451927261753	0.230937705961026	0.272426962944077
Evaluation	9	54	21.5	17.18	0.05	11.35	10	0.020731124484113	0.251668830445139	0.272426962944077
Evaluation	9	54	21.5	17.18	0.05	12.35	8.9	0.00701380194868006	0.258682632393819	0.272426962944077
Evaluation	9	54	21.5	17.18	0.05	13.34	8.25	0.00571733096501818	0.264399963358838	0.272426962944077
Evaluation	9	54	21.5	17.18	0.05	14.41	6.65	0.00466429708734446	0.269064260446182	0.272426962944077
Evaluation	9	54	21.5	17.18	0.05	15.45	4.4	0.00249337606040216	0.271557636506584	0.272426962944077
Evaluation	9	54	21.5	17.18	0.05	16.46	2	0.000812290196512178	0.272369926703096	0.272426962944077
Evaluation	9	54	21.5	17.18	0.05	17.179	0.01	5.70362409809578e-05	0.272426962944077	0.272426962944077
Evaluation	10	55	50.2	24	0.07	0.07	64.59	NA	NA	1.80279798597321
Evaluation	10	55	50.2	24	0.07	0.41	55.97	0.0970320676190573	0.0970320676190573	1.80279798597321
Evaluation	10	55	50.2	24	0.07	0.69	53.55	0.0659439248075384	0.162975992426596	1.80279798597321
Evaluation	10	55	50.2	24	0.07	1.3	50.2	0.128924642502479	0.291900634929075	1.80279798597321
Evaluation	10	55	50.2	24	0.07	3.8	40.24	0.401505044446553	0.693405679375627	1.80279798597321
Evaluation	10	55	50.2	24	0.07	5.79	38.06	0.239555689863091	0.932961369238719	1.80279798597321
Evaluation	10	55	50.2	24	0.07	7.74	33.49	0.196012504408125	1.12897387364684	1.80279798597321
Evaluation	10	55	50.2	24	0.07	9.78	32.69	0.175433926258127	1.30440779990497	1.80279798597321
Evaluation	10	55	50.2	24	0.07	11.76	29	0.147953287917384	1.45236108782235	1.80279798597321
Evaluation	10	55	50.2	24	0.07	13.75	25.8	0.117339459505301	1.56970054732766	1.80279798597321
Evaluation	10	55	50.2	24	0.07	15.74	23.2	0.0938156142682843	1.66351616159594	1.80279798597321
Evaluation	10	55	50.2	24	0.07	16.74	21.75	0.0396724738159988	1.70318863541194	1.80279798597321
Evaluation	10	55	50.2	24	0.07	17.84	19.7	0.0371083500707856	1.74029698548272	1.80279798597321
Evaluation	10	55	50.2	24	0.07	18.84	16.45	0.0256593997846615	1.76595638526739	1.80279798597321
Evaluation	10	55	50.2	24	0.07	20.08	12.95	0.0210448694519407	1.78700125471933	1.80279798597321
Evaluation	10	55	50.2	24	0.07	21.07	9.25	0.00958012186350778	1.79658137658283	1.80279798597321
Evaluation	10	55	50.2	24	0.07	22.08	5.75	0.00446204331580174	1.80104341989864	1.80279798597321
Evaluation	10	55	50.2	24	0.07	23.06	3.25	0.00155862265526224	1.8026020425539	1.80279798597321
Evaluation	10	55	50.2	24	0.07	23.999	0.01	0.000195943419313051	1.80279798597321	1.80279798597321
Evaluation	10	56	45	22.73	0.15	0.15	53.5	NA	NA	1.25409807606716
Evaluation	10	56	45	22.73	0.15	0.72	47.87	0.115006831534955	0.115006831534955	1.25409807606716
Evaluation	10	56	45	22.73	0.15	1.3	45	0.0982220003825068	0.213228831917462	1.25409807606716
Evaluation	10	56	45	22.73	0.15	3.07	35.65	0.226053845731651	0.439282677649113	1.25409807606716
Evaluation	10	56	45	22.73	0.15	4.78	31.44	0.151126833965108	0.590409511614221	1.25409807606716
Evaluation	10	56	45	22.73	0.15	6.66	29.5	0.137085853107323	0.727495364721544	1.25409807606716
Evaluation	10	56	45	22.73	0.15	8.48	27.5	0.116105017795963	0.843600382517507	1.25409807606716
Evaluation	10	56	45	22.73	0.15	10.47	26.15	0.112466302956986	0.956066685474493	1.25409807606716
Evaluation	10	56	45	22.73	0.15	12.42	24.79	0.0993533196664202	1.05542000514091	1.25409807606716
Evaluation	10	56	45	22.73	0.15	14.42	22.29	0.0870427881840979	1.14246279332501	1.25409807606716
Evaluation	10	56	45	22.73	0.15	16.43	17.4	0.0621710418532949	1.20463383517831	1.25409807606716
Evaluation	10	56	45	22.73	0.15	17.5	13.5	0.0200599860455266	1.22469382122383	1.25409807606716
Evaluation	10	56	45	22.73	0.15	18.49	12.05	0.0126895696428912	1.23738339086672	1.25409807606716
Evaluation	10	56	45	22.73	0.15	19.5	9.6	0.00929537821373729	1.24667876908046	1.25409807606716
Evaluation	10	56	45	22.73	0.15	20.58	6.19	0.00528710463622948	1.25196587371669	1.25409807606716
Evaluation	10	56	45	22.73	0.15	21.59	3.49	0.00185824074486481	1.25382411446156	1.25409807606716
Evaluation	10	56	45	22.73	0.15	22.729	0.01	0.000273961605608594	1.25409807606716	1.25409807606716
Evaluation	10	57	36.2	21.52	0.09	0.09	51.42	NA	NA	1.05885102311241
Evaluation	10	57	36.2	21.52	0.09	0.49	40.75	0.06672200007554	0.06672200007554	1.05885102311241
Evaluation	10	57	36.2	21.52	0.09	0.81	40.6	0.0415810050975225	0.108303005173062	1.05885102311241
Evaluation	10	57	36.2	21.52	0.09	1.3	36.2	0.0567477190751477	0.16505072424821	1.05885102311241
Evaluation	10	57	36.2	21.52	0.09	3.39	31.8	0.189755337869477	0.354806062117687	1.05885102311241
Evaluation	10	57	36.2	21.52	0.09	5.4	30.45	0.152934215270154	0.507740277387841	1.05885102311241
Evaluation	10	57	36.2	21.52	0.09	7.27	28.45	0.127380246844073	0.635120524231914	1.05885102311241
Evaluation	10	57	36.2	21.52	0.09	9.25	24.9	0.110653187243964	0.745773711475878	1.05885102311241
Evaluation	10	57	36.2	21.52	0.09	11.46	24.1	0.104187189715029	0.849960901190908	1.05885102311241
Evaluation	10	57	36.2	21.52	0.09	13.3	22.65	0.0789606915805555	0.928921592771463	1.05885102311241
Evaluation	10	57	36.2	21.52	0.09	15.28	19.94	0.0705196844704318	0.999441277241895	1.05885102311241
Evaluation	10	57	36.2	21.52	0.09	16.28	16.25	0.0257162154878018	1.0251574927297	1.05885102311241
Evaluation	10	57	36.2	21.52	0.09	17.26	11.94	0.0152913601611783	1.04044885289088	1.05885102311241
Evaluation	10	57	36.2	21.52	0.09	18.41	9.35	0.0102347927606274	1.0506836456515	1.05885102311241
Evaluation	10	57	36.2	21.52	0.09	19.33	7.25	0.00497775931183341	1.05566140496334	1.05885102311241
Evaluation	10	57	36.2	21.52	0.09	20.26	4.75	0.00262951305105467	1.05829091801439	1.05885102311241
Evaluation	10	57	36.2	21.52	0.09	21.519	0.01	0.000560105098014636	1.05885102311241	1.05885102311241
Evaluation	10	58	34.6	21.76	0.13	0.13	41.71	NA	NA	0.914372076192591
Evaluation	10	58	34.6	21.76	0.13	0.47	37.33	0.0417063967417423	0.0417063967417423	0.914372076192591
Evaluation	10	58	34.6	21.76	0.13	0.76	35.23	0.0299793654366427	0.0716857621783849	0.914372076192591
Evaluation	10	58	34.6	21.76	0.13	1.3	34.6	0.051702046501935	0.12338780868032	0.914372076192591
Evaluation	10	58	34.6	21.76	0.13	3.42	30.65	0.177225733706642	0.300613542386962	0.914372076192591
Evaluation	10	58	34.6	21.76	0.13	5.63	27.75	0.147995277698663	0.448608820085625	0.914372076192591
Evaluation	10	58	34.6	21.76	0.13	7.63	25.55	0.111561489420709	0.560170309506334	0.914372076192591
Evaluation	10	58	34.6	21.76	0.13	9.63	23.8	0.0956388179298411	0.655809127436175	0.914372076192591
Evaluation	10	58	34.6	21.76	0.13	11.55	22.05	0.0792519211465341	0.735061048582709	0.914372076192591
Evaluation	10	58	34.6	21.76	0.13	13.56	20.05	0.0699503898290603	0.80501143841177	0.914372076192591
Evaluation	10	58	34.6	21.76	0.13	15.87	16.15	0.0594372915237574	0.864448729935527	0.914372076192591
Evaluation	10	58	34.6	21.76	0.13	16.86	14.15	0.0178463884458807	0.882295118381408	0.914372076192591
Evaluation	10	58	34.6	21.76	0.13	17.98	12.96	0.0161624408267028	0.89845755920811	0.914372076192591
Evaluation	10	58	34.6	21.76	0.13	19.1	9.55	0.0111429171821325	0.909600476390243	0.914372076192591
Evaluation	10	58	34.6	21.76	0.13	21.759	0.01	0.00477159980234803	0.914372076192591	0.914372076192591
Evaluation	10	59	25.8	19.31	0.09	0.09	34.6	NA	NA	0.467481443347573
Evaluation	10	59	25.8	19.31	0.09	0.44	32.58	0.0310154390533119	0.0310154390533119	0.467481443347573
Evaluation	10	59	25.8	19.31	0.09	0.72	30.1	0.0215996093694375	0.0526150484227494	0.467481443347573
Evaluation	10	59	25.8	19.31	0.09	1.3	25.8	0.0355861905070067	0.0882012389297561	0.467481443347573
Evaluation	10	59	25.8	19.31	0.09	3.32	22.33	0.091878306744182	0.180079545673938	0.467481443347573
Evaluation	10	59	25.8	19.31	0.09	5.44	19.69	0.0734983935952642	0.253577939269202	0.467481443347573
Evaluation	10	59	25.8	19.31	0.09	7.61	18.3	0.0614933582205741	0.315071297489776	0.467481443347573
Evaluation	10	59	25.8	19.31	0.09	8.6	18.04	0.0256705356310611	0.340741833120838	0.467481443347573
Evaluation	10	59	25.8	19.31	0.09	9.7	16.5	0.0257672007876759	0.366509033908513	0.467481443347573
Evaluation	10	59	25.8	19.31	0.09	10.7	15.55	0.0201690739234317	0.386678107831945	0.467481443347573
Evaluation	10	59	25.8	19.31	0.09	11.7	15.15	0.0185057478755115	0.405183855707457	0.467481443347573
Evaluation	10	59	25.8	19.31	0.09	12.59	13.65	0.0144945545214265	0.419678410228883	0.467481443347573
Evaluation	10	59	25.8	19.31	0.09	13.61	13.55	0.0148172589188032	0.434495669147686	0.467481443347573
Evaluation	10	59	25.8	19.31	0.09	14.63	11.84	0.0129108686719429	0.447406537819629	0.467481443347573
Evaluation	10	59	25.8	19.31	0.09	15.63	9.25	0.00873339392102601	0.456139931740655	0.467481443347573
Evaluation	10	59	25.8	19.31	0.09	16.61	7.48	0.00538577055539564	0.461525702296051	0.467481443347573
Evaluation	10	59	25.8	19.31	0.09	17.61	6.48	0.0038264912679989	0.46535219356405	0.467481443347573
Evaluation	10	59	25.8	19.31	0.09	18.4	4.29	0.00179923705988609	0.467151430623936	0.467481443347573
Evaluation	10	59	25.8	19.31	0.09	19.309	0.01	0.000330012723636697	0.467481443347573	0.467481443347573
Evaluation	10	60	25.3	21.51	0.08	0.08	32.45	NA	NA	0.441525315245712
Evaluation	10	60	25.3	21.51	0.08	0.44	29.75	0.0273472184743073	0.0273472184743073	0.441525315245712
Evaluation	10	60	25.3	21.51	0.08	0.73	27.63	0.0187477423228832	0.0460949607971905	0.441525315245712
Evaluation	10	60	25.3	21.51	0.08	1.3	25.3	0.0313551247996338	0.0774500855968243	0.441525315245712
Evaluation	10	60	25.3	21.51	0.08	3.2	21.3	0.0810131136960997	0.158463199292924	0.441525315245712
Evaluation	10	60	25.3	21.51	0.08	5.17	18.55	0.0614260752804908	0.219889274573415	0.441525315245712
Evaluation	10	60	25.3	21.51	0.08	7.17	17.99	0.0524320661230216	0.272321340696436	0.441525315245712
Evaluation	10	60	25.3	21.51	0.08	9.17	16.3	0.0461737190327595	0.318495059729196	0.441525315245712
Evaluation	10	60	25.3	21.51	0.08	11.16	14.84	0.0378896141731402	0.356384673902336	0.441525315245712
Evaluation	10	60	25.3	21.51	0.08	12.36	13.85	0.0193942161960861	0.375778890098422	0.441525315245712
Evaluation	10	60	25.3	21.51	0.08	13.36	13.75	0.014957122623741	0.390736012722163	0.441525315245712
Evaluation	10	60	25.3	21.51	0.08	14.37	12.5	0.0136650076546429	0.404401020376806	0.441525315245712
Evaluation	10	60	25.3	21.51	0.08	15.36	11.85	0.0115255860027913	0.415926606379597	0.441525315245712
Evaluation	10	60	25.3	21.51	0.08	16.34	10.1	0.00927096656619733	0.425197572945795	0.441525315245712
Evaluation	10	60	25.3	21.51	0.08	17.33	8.45	0.00668887242013163	0.431886445365926	0.441525315245712
Evaluation	10	60	25.3	21.51	0.08	18.36	6.95	0.00479632448210698	0.436682769848033	0.441525315245712
Evaluation	10	60	25.3	21.51	0.08	19.35	5.15	0.00284600609129976	0.439528775939333	0.441525315245712
Evaluation	10	60	25.3	21.51	0.08	20.34	4	0.00162744856894231	0.441156224508275	0.441525315245712
Evaluation	10	60	25.3	21.51	0.08	21.509	0.01	0.000369090737436803	0.441525315245712	0.441525315245712
Fitting	11	61	52.15	23.95	0.13	0.13	57.75	NA	NA	1.86780252022777
Fitting	11	61	52.15	23.95	0.13	0.36	56.14	0.0585772409311348	0.0585772409311348	1.86780252022777
Fitting	11	61	52.15	23.95	0.13	0.69	55.6	0.0809023550406817	0.139479595971816	1.86780252022777
Fitting	11	61	52.15	23.95	0.13	1.3	52.15	0.139057456907551	0.278537052879368	1.86780252022777
Fitting	11	61	52.15	23.95	0.13	3.72	45.98	0.457560845371936	0.736097898251304	1.86780252022777
Fitting	11	61	52.15	23.95	0.13	6.28	36.3	0.340297235812074	1.07639513406338	1.86780252022777
Fitting	11	61	52.15	23.95	0.13	8.78	32.47	0.232149604111991	1.30854473817537	1.86780252022777
Fitting	11	61	52.15	23.95	0.13	10.72	29.54	0.146472158849568	1.45501689702494	1.86780252022777
Fitting	11	61	52.15	23.95	0.13	12.72	27.69	0.128619666014272	1.58363656303921	1.86780252022777
Fitting	11	61	52.15	23.95	0.13	14.71	24.23	0.10533006059586	1.68896662363507	1.86780252022777
Fitting	11	61	52.15	23.95	0.13	16.72	21.94	0.0841289941613307	1.7730956177964	1.86780252022777
Fitting	11	61	52.15	23.95	0.13	17.7	18.98	0.032220124618053	1.80531574241445	1.86780252022777
Fitting	11	61	52.15	23.95	0.13	18.71	16.65	0.0251757784758936	1.83049152089035	1.86780252022777
Fitting	11	61	52.15	23.95	0.13	19.73	13.65	0.0183871880957559	1.8488787089861	1.86780252022777
Fitting	11	61	52.15	23.95	0.13	20.98	9.15	0.0127587931643915	1.86163750215049	1.86780252022777
Fitting	11	61	52.15	23.95	0.13	21.98	5.85	0.00441786466911065	1.8660553668196	1.86780252022777
Fitting	11	61	52.15	23.95	0.13	22.99	3.05	0.00157083756019847	1.8676262043798	1.86780252022777
Fitting	11	61	52.15	23.95	0.13	23.949	0.01	0.000176315847970851	1.86780252022777	1.86780252022777
Fitting	11	62	53.75	24.52	0.07	0.07	72.52	NA	NA	2.19453412961557
Fitting	11	62	53.75	24.52	0.07	0.4	63.03	0.119053693589551	0.119053693589551	2.19453412961557
Fitting	11	62	53.75	24.52	0.07	0.7	59.94	0.0890736996183935	0.208127393207945	2.19453412961557
Fitting	11	62	53.75	24.52	0.07	1.3	53.75	0.152273970991317	0.360401364199262	2.19453412961557
Fitting	11	62	53.75	24.52	0.07	3.83	45.54	0.489735326634628	0.85013669083389	2.19453412961557
Fitting	11	62	53.75	24.52	0.07	5.78	41.94	0.293009735318581	1.14314642615247	2.19453412961557
Fitting	11	62	53.75	24.52	0.07	7.78	37.45	0.247509281582634	1.3906557077351	2.19453412961557
Fitting	11	62	53.75	24.52	0.07	10.09	33.75	0.229933291979943	1.62058899971505	2.19453412961557
Fitting	11	62	53.75	24.52	0.07	12.1	31.3	0.167001568168563	1.78759056788361	2.19453412961557
Fitting	11	62	53.75	24.52	0.07	14.35	27.7	0.153785869131742	1.94137643701535	2.19453412961557
Fitting	11	62	53.75	24.52	0.07	16.22	25.19	0.102711395680223	2.04408783269558	2.19453412961557
Fitting	11	62	53.75	24.52	0.07	18.09	20.6	0.0769861822783621	2.12107401497394	2.19453412961557
Fitting	11	62	53.75	24.52	0.07	20.1	14.59	0.0488724916550902	2.16994650662903	2.19453412961557
Fitting	11	62	53.75	24.52	0.07	21.13	11.1	0.0133473584332749	2.1832938650623	2.19453412961557
Fitting	11	62	53.75	24.52	0.07	22.12	7.85	0.00698045148829296	2.1902743165506	2.19453412961557
Fitting	11	62	53.75	24.52	0.07	23.14	4.95	0.00328133069482147	2.19355564724542	2.19453412961557
Fitting	11	62	53.75	24.52	0.07	24.14	2	0.000948417369687631	2.1945040646151	2.19453412961557
Fitting	11	62	53.75	24.52	0.07	24.519	0.01	3.00650004614506e-05	2.19453412961557	2.19453412961557
Fitting	11	63	38.25	21.87	0.095	0.095	48.48	NA	NA	0.984596626225003
Fitting	11	63	38.25	21.87	0.095	0.415	45.29	0.0552468728220591	0.0552468728220591	0.984596626225003
Fitting	11	63	38.25	21.87	0.095	0.765	41.73	0.0520398567370778	0.107286729559137	0.984596626225003
Fitting	11	63	38.25	21.87	0.095	1.3	38.25	0.0671964719473083	0.174483201506445	0.984596626225003
Fitting	11	63	38.25	21.87	0.095	3.375	32.74	0.205325242032031	0.379808443538476	0.984596626225003
Fitting	11	63	38.25	21.87	0.095	5.385	29.1	0.150926294423231	0.530734737961707	0.984596626225003
Fitting	11	63	38.25	21.87	0.095	7.395	25.6	0.118086595033674	0.648821332995381	0.984596626225003
Fitting	11	63	38.25	21.87	0.095	9.425	23.7	0.0968767958944101	0.745698128889791	0.984596626225003
Fitting	11	63	38.25	21.87	0.095	11.525	21.9	0.0857390900647112	0.831437218954502	0.984596626225003
Fitting	11	63	38.25	21.87	0.095	13.485	18.99	0.0643457967031971	0.895783015657699	0.984596626225003
Fitting	11	63	38.25	21.87	0.095	14.425	17.25	0.0242400840655791	0.920023099723278	0.984596626225003
Fitting	11	63	38.25	21.87	0.095	15.415	16.65	0.02233903872811	0.942362138451388	0.984596626225003
Fitting	11	63	38.25	21.87	0.095	16.555	12.55	0.0190853638661172	0.961447502317505	0.984596626225003
Fitting	11	63	38.25	21.87	0.095	17.555	10.85	0.0107513154587477	0.972198817776253	0.984596626225003
Fitting	11	63	38.25	21.87	0.095	18.545	8	0.00690697356311629	0.979105791339369	0.984596626225003
Fitting	11	63	38.25	21.87	0.095	19.545	5.4	0.00352565235549115	0.98263144369486	0.984596626225003
Fitting	11	63	38.25	21.87	0.095	20.225	4.5	0.00130860685790793	0.983940050552768	0.984596626225003
Fitting	11	63	38.25	21.87	0.095	21.869	0.01	0.000656575672234471	0.984596626225003	0.984596626225003
Fitting	11	64	41.5	22.505	0.095	0.095	54.4	NA	NA	1.0628538707078
Fitting	11	64	41.5	22.505	0.095	0.395	44.85	0.0580246027194883	0.0580246027194883	1.0628538707078
Fitting	11	64	41.5	22.505	0.095	0.715	42.93	0.0484140061898736	0.106438608909362	1.0628538707078
Fitting	11	64	41.5	22.505	0.095	1.3	41.5	0.0818802829315084	0.18831889184087	1.0628538707078
Fitting	11	64	41.5	22.505	0.095	3.305	32.5	0.215579622181067	0.403898514021937	1.0628538707078
Fitting	11	64	41.5	22.505	0.095	5.315	29.24	0.150438570410442	0.554337084432379	1.0628538707078
Fitting	11	64	41.5	22.505	0.095	7.285	27.89	0.126248016714274	0.680585101146654	1.0628538707078
Fitting	11	64	41.5	22.505	0.095	9.275	26.09	0.113854113705016	0.79443921485167	1.0628538707078
Fitting	11	64	41.5	22.505	0.095	11.275	23.95	0.0983319128892136	0.892771127740883	1.0628538707078
Fitting	11	64	41.5	22.505	0.095	13.305	19.56	0.0754577922687627	0.968228920009646	1.0628538707078
Fitting	11	64	41.5	22.505	0.095	14.285	15.81	0.0240727710482597	0.992301691057906	1.0628538707078
Fitting	11	64	41.5	22.505	0.095	15.265	15.36	0.0186951765270149	1.01099686758492	1.0628538707078
Fitting	11	64	41.5	22.505	0.095	16.235	13.84	0.0162393008334506	1.02723616841837	1.0628538707078
Fitting	11	64	41.5	22.505	0.095	17.235	11.8	0.0129082073109963	1.04014437572937	1.0628538707078
Fitting	11	64	41.5	22.505	0.095	18.235	10.34	0.00962465393937239	1.04976902966874	1.0628538707078
Fitting	11	64	41.5	22.505	0.095	19.255	8.6	0.00718439184348668	1.05695342151223	1.0628538707078
Fitting	11	64	41.5	22.505	0.095	20.235	5.44	0.00379306409384618	1.06074648560607	1.0628538707078
Fitting	11	64	41.5	22.505	0.095	21.205	4	0.00169724920101307	1.06244373480709	1.0628538707078
Fitting	11	64	41.5	22.505	0.095	22.504	0.01	0.000410135900710356	1.0628538707078	1.0628538707078
Fitting	11	65	28.9	21.38	0.1	0.15	35.85	NA	NA	0.48763244500401
Fitting	11	65	28.9	21.38	0.1	0.48	29.7	0.0278412815338479	0.0278412815338479	0.48763244500401
Fitting	11	65	28.9	21.38	0.1	1.3	28.9	0.0552890304821962	0.0831303120160441	0.48763244500401
Fitting	11	65	28.9	21.38	0.1	1.4	26.04	0.00592662160958062	0.0890569336256247	0.48763244500401
Fitting	11	65	28.9	21.38	0.1	3.31	21.7	0.0854728305840017	0.174529764209626	0.48763244500401
Fitting	11	65	28.9	21.38	0.1	5.32	20.15	0.0691220917453566	0.243651855954983	0.48763244500401
Fitting	11	65	28.9	21.38	0.1	7.32	18.55	0.0588141487669362	0.302466004721919	0.48763244500401
Fitting	11	65	28.9	21.38	0.1	9.33	16.65	0.0489002719538927	0.351366276675812	0.48763244500401
Fitting	11	65	28.9	21.38	0.1	11.33	16.55	0.0432848635811602	0.394651140256972	0.48763244500401
Fitting	11	65	28.9	21.38	0.1	12.32	14.7	0.0189830122500848	0.413634152507057	0.48763244500401
Fitting	11	65	28.9	21.38	0.1	13.34	13.95	0.0164391483413702	0.430073300848427	0.48763244500401
Fitting	11	65	28.9	21.38	0.1	14.38	13	0.0148313528888453	0.444904653737272	0.48763244500401
Fitting	11	65	28.9	21.38	0.1	15.48	12.5	0.0140443917831028	0.458949045520375	0.48763244500401
Fitting	11	65	28.9	21.38	0.1	16.48	10.35	0.0102518513142121	0.469200896834587	0.48763244500401
Fitting	11	65	28.9	21.38	0.1	17.48	9.7	0.00789330062952957	0.477094197464117	0.48763244500401
Fitting	11	65	28.9	21.38	0.1	18.58	6.9	0.00595166874240951	0.483045866206526	0.48763244500401
Fitting	11	65	28.9	21.38	0.1	19.58	5.3	0.0029224665660019	0.485968332772528	0.48763244500401
Fitting	11	65	28.9	21.38	0.1	20.58	3.39	0.00148275515617345	0.487451087928702	0.48763244500401
Fitting	11	65	28.9	21.38	0.1	21.379	0.01	0.000181357075308268	0.48763244500401	0.48763244500401
Fitting	11	66	28.1	21.48	0.08	0.08	36.63	NA	NA	0.583911520496437
Fitting	11	66	28.1	21.48	0.08	0.41	30.7	0.0293738625851267	0.0293738625851267	0.583911520496437
Fitting	11	66	28.1	21.48	0.08	0.75	30	0.0245972292719782	0.053971091857105	0.583911520496437
Fitting	11	66	28.1	21.48	0.08	1.3	28.1	0.0364539710472583	0.0904250629043633	0.583911520496437
Fitting	11	66	28.1	21.48	0.08	3.31	23.29	0.104227706855118	0.194652769759481	0.583911520496437
Fitting	11	66	28.1	21.48	0.08	5.31	22.4	0.0819789217446204	0.276631691504101	0.583911520496437
Fitting	11	66	28.1	21.48	0.08	7.32	20.9	0.0739948919192551	0.350626583423357	0.583911520496437
Fitting	11	66	28.1	21.48	0.08	9.23	19.8	0.0621229507260179	0.412749534149374	0.583911520496437
Fitting	11	66	28.1	21.48	0.08	11.23	17.8	0.0555182253742388	0.468267759523613	0.583911520496437
Fitting	11	66	28.1	21.48	0.08	12.21	17.05	0.0233701516521695	0.491637911175783	0.583911520496437
Fitting	11	66	28.1	21.48	0.08	13.2	16	0.0212328363400174	0.5128707475158	0.583911520496437
Fitting	11	66	28.1	21.48	0.08	14.24	15.2	0.0198779876926179	0.532748735208418	0.583911520496437
Fitting	11	66	28.1	21.48	0.08	15.24	14	0.01674154725098	0.549490282459398	0.583911520496437
Fitting	11	66	28.1	21.48	0.08	16.23	11.55	0.0126895696428913	0.562179852102289	0.583911520496437
Fitting	11	66	28.1	21.48	0.08	17.31	10.35	0.0101704899549703	0.57235034205726	0.583911520496437
Fitting	11	66	28.1	21.48	0.08	18.35	7.25	0.00632540831244385	0.578675750369704	0.583911520496437
Fitting	11	66	28.1	21.48	0.08	19.33	5.3	0.0030307032686474	0.581706453638351	0.583911520496437
Fitting	11	66	28.1	21.48	0.08	20.34	3.8	0.00164223025325131	0.583348683891602	0.583911520496437
Fitting	11	66	28.1	21.48	0.08	21.35	1.5	0.000557061318848318	0.583905745210451	0.583911520496437
Fitting	11	66	28.1	21.48	0.08	21.479	0.01	5.77528598636903e-06	0.583911520496437	0.583911520496437
Evaluation	12	67	39.6	20.17	0.075	0.075	51	NA	NA	0.999101408338758
Evaluation	12	67	39.6	20.17	0.075	0.365	46.43	0.0540521897938027	0.0540521897938027	0.999101408338758
Evaluation	12	67	39.6	20.17	0.075	0.665	43.34	0.0474693839033814	0.101521573697184	0.999101408338758
Evaluation	12	67	39.6	20.17	0.075	1.3	39.6	0.0857692628237642	0.187290836520948	0.999101408338758
Evaluation	12	67	39.6	20.17	0.075	3.295	31.95	0.200535869894466	0.387826706415415	0.999101408338758
Evaluation	12	67	39.6	20.17	0.075	5.335	30.5	0.156215794838018	0.544042501253433	0.999101408338758
Evaluation	12	67	39.6	20.17	0.075	7.345	26.24	0.12705875934261	0.671101260596043	0.999101408338758
Evaluation	12	67	39.6	20.17	0.075	9.465	24.29	0.106283132863383	0.777384393459426	0.999101408338758
Evaluation	12	67	39.6	20.17	0.075	11.445	21.94	0.0830888727792421	0.860473266238668	0.999101408338758
Evaluation	12	67	39.6	20.17	0.075	13.425	19.5	0.0667628048088008	0.927236071047469	0.999101408338758
Evaluation	12	67	39.6	20.17	0.075	15.415	14.15	0.0442438695907119	0.971479940638181	0.999101408338758
Evaluation	12	67	39.6	20.17	0.075	16.415	11.75	0.0131713235497161	0.984651264187897	0.999101408338758
Evaluation	12	67	39.6	20.17	0.075	17.405	9.25	0.00857242460394231	0.993223688791839	0.999101408338758
Evaluation	12	67	39.6	20.17	0.075	18.365	5.65	0.00418478991014081	0.99740847870198	0.999101408338758
Evaluation	12	67	39.6	20.17	0.075	19.445	2.95	0.00156837730045164	0.998976856002431	0.999101408338758
Evaluation	12	67	39.6	20.17	0.075	20.169	0.01	0.000124552336326458	0.999101408338758	0.999101408338758
Evaluation	12	68	36.9	20.51	0.1	0.1	48.33	NA	NA	0.86248819923624
Evaluation	12	68	36.9	20.51	0.1	0.35	42.14	0.0401771456412316	0.0401771456412316	0.86248819923624
Evaluation	12	68	36.9	20.51	0.1	0.65	41.25	0.0409618056285302	0.0811389512697618	0.86248819923624
Evaluation	12	68	36.9	20.51	0.1	1.3	36.9	0.0779473242371241	0.159086275506886	0.86248819923624
Evaluation	12	68	36.9	20.51	0.1	3.27	30.7	0.176762244724981	0.335848520231867	0.86248819923624
Evaluation	12	68	36.9	20.51	0.1	5.27	27.14	0.131376126897467	0.467224647129334	0.86248819923624
Evaluation	12	68	36.9	20.51	0.1	7.26	24.8	0.105411224191844	0.572635871321178	0.86248819923624
Evaluation	12	68	36.9	20.51	0.1	9.25	23.09	0.0896133350922061	0.662249206413384	0.86248819923624
Evaluation	12	68	36.9	20.51	0.1	11.25	20.59	0.074924722841406	0.73717392925479	0.86248819923624
Evaluation	12	68	36.9	20.51	0.1	13.22	18.95	0.0604741045142576	0.797648033769048	0.86248819923624
Evaluation	12	68	36.9	20.51	0.1	15.21	13.24	0.040487869064515	0.838135902833563	0.86248819923624
Evaluation	12	68	36.9	20.51	0.1	16.2	10.55	0.01100155232605	0.849137455159613	0.86248819923624
Evaluation	12	68	36.9	20.51	0.1	17.2	8.05	0.00679290871522453	0.855930363874837	0.86248819923624
Evaluation	12	68	36.9	20.51	0.1	18.28	6.2	0.00430609269298216	0.860236456567819	0.86248819923624
Evaluation	12	68	36.9	20.51	0.1	19.26	3.75	0.00190503135095802	0.862141487918777	0.86248819923624
Evaluation	12	68	36.9	20.51	0.1	20.509	0.01	0.000346711317462121	0.86248819923624	0.86248819923624
Evaluation	12	69	33.8	18.15	0.12	0.12	40.4	NA	NA	0.672809883734946
Evaluation	12	69	33.8	18.15	0.12	0.42	39.64	0.0377368203796986	0.0377368203796986	0.672809883734946
Evaluation	12	69	33.8	18.15	0.12	0.72	37.15	0.0347344542767865	0.0724712746564851	0.672809883734946
Evaluation	12	69	33.8	18.15	0.12	1.3	33.8	0.0573274577842164	0.129798732440702	0.672809883734946
Evaluation	12	69	33.8	18.15	0.12	3.26	28.24	0.148125401209738	0.277924133650439	0.672809883734946
Evaluation	12	69	33.8	18.15	0.12	5.24	24.54	0.108301345469664	0.386225479120103	0.672809883734946
Evaluation	12	69	33.8	18.15	0.12	7.42	22.45	0.0945142459230096	0.480739725043113	0.672809883734946
Evaluation	12	69	33.8	18.15	0.12	9.39	20.2	0.0703613538359228	0.551101078879035	0.672809883734946
Evaluation	12	69	33.8	18.15	0.12	10.41	19.04	0.0308381317265535	0.581939210605589	0.672809883734946
Evaluation	12	69	33.8	18.15	0.12	11.41	17.25	0.0258585296350093	0.607797740240598	0.672809883734946
Evaluation	12	69	33.8	18.15	0.12	12.43	15.8	0.0218762556230482	0.629673995863646	0.672809883734946
Evaluation	12	69	33.8	18.15	0.12	13.42	13.35	0.0165174196497128	0.646191415513359	0.672809883734946
Evaluation	12	69	33.8	18.15	0.12	14.42	11.45	0.0120762821603992	0.658267697673758	0.672809883734946
Evaluation	12	69	33.8	18.15	0.12	15.42	9.15	0.00833228911548353	0.666599986789242	0.672809883734946
Evaluation	12	69	33.8	18.15	0.12	16.43	6.05	0.0045818243897015	0.671181811178943	0.672809883734946
Evaluation	12	69	33.8	18.15	0.12	17.43	2.75	0.00152053084433746	0.672702342023281	0.672809883734946
Evaluation	12	69	33.8	18.15	0.12	18.149	0.01	0.000107541711664697	0.672809883734946	0.672809883734946
Evaluation	12	70	30.75	19.1	0.09	0.09	41.38	NA	NA	0.586567187522317
Evaluation	12	70	30.75	19.1	0.09	0.47	35.18	0.0437338122510029	0.0437338122510029	0.586567187522317
Evaluation	12	70	30.75	19.1	0.09	0.82	34.96	0.0338087767364733	0.0775425889874762	0.586567187522317
Evaluation	12	70	30.75	19.1	0.09	1.3	30.75	0.0406943449205997	0.118236933908076	0.586567187522317
Evaluation	12	70	30.75	19.1	0.09	1.53	29.1	0.0161765548833029	0.134413488791379	0.586567187522317
Evaluation	12	70	30.75	19.1	0.09	3.45	24.77	0.109401951719127	0.243815440510506	0.586567187522317
Evaluation	12	70	30.75	19.1	0.09	5.44	23.19	0.0898754991338275	0.333690939644334	0.586567187522317
Evaluation	12	70	30.75	19.1	0.09	7.44	20.74	0.0757848320050966	0.40947577164943	0.586567187522317
Evaluation	12	70	30.75	19.1	0.09	9.58	20.29	0.0707370097971107	0.480212781446541	0.586567187522317
Evaluation	12	70	30.75	19.1	0.09	10.57	16.59	0.0264391147284088	0.50665189617495	0.586567187522317
Evaluation	12	70	30.75	19.1	0.09	11.55	15.65	0.0200007385140531	0.526652634689003	0.586567187522317
Evaluation	12	70	30.75	19.1	0.09	12.59	14.4	0.0184396291311259	0.545092263820129	0.586567187522317
Evaluation	12	70	30.75	19.1	0.09	13.63	13.25	0.0156118187517767	0.560704082571906	0.586567187522317
Evaluation	12	70	30.75	19.1	0.09	14.84	9.83	0.0126557203368606	0.573359802908766	0.586567187522317
Evaluation	12	70	30.75	19.1	0.09	15.82	7.75	0.00594694205918257	0.579306744967949	0.586567187522317
Evaluation	12	70	30.75	19.1	0.09	16.82	6.35	0.00390362522162617	0.583210370189575	0.586567187522317
Evaluation	12	70	30.75	19.1	0.09	17.83	4.55	0.00235615718377958	0.585566527373354	0.586567187522317
Evaluation	12	70	30.75	19.1	0.09	18.82	2.5	0.000966147242352478	0.586532674615707	0.586567187522317
Evaluation	12	70	30.75	19.1	0.09	19.099	0.01	3.45129066103113e-05	0.586567187522317	0.586567187522317
Evaluation	12	71	24.95	18.87	0.11	0.11	34.97	NA	NA	0.388498327027605
Evaluation	12	71	24.95	18.87	0.11	0.45	27.98	0.0264545437575191	0.0264545437575191	0.388498327027605
Evaluation	12	71	24.95	18.87	0.11	0.82	25.74	0.0209654226578019	0.047419966415321	0.388498327027605
Evaluation	12	71	24.95	18.87	0.11	1.3	24.95	0.0242167417180036	0.0716367081333246	0.388498327027605
Evaluation	12	71	24.95	18.87	0.11	3.29	21.6	0.0846685918771266	0.156305300010451	0.388498327027605
Evaluation	12	71	24.95	18.87	0.11	5.28	18.1	0.061583445019617	0.217888745030068	0.388498327027605
Evaluation	12	71	24.95	18.87	0.11	7.27	16.6	0.0470480812096204	0.264936826239689	0.388498327027605
Evaluation	12	71	24.95	18.87	0.11	9.27	15.49	0.040438898723264	0.305375724962953	0.388498327027605
Evaluation	12	71	24.95	18.87	0.11	11.26	13.45	0.0327250274877905	0.338100752450743	0.388498327027605
Evaluation	12	71	24.95	18.87	0.11	12.25	12.8	0.0133944134436598	0.351495165894403	0.388498327027605
Evaluation	12	71	24.95	18.87	0.11	13.21	11.75	0.0113606744778012	0.362855840372204	0.388498327027605
Evaluation	12	71	24.95	18.87	0.11	14.2	11.15	0.0101937986089646	0.373049638981169	0.388498327027605
Evaluation	12	71	24.95	18.87	0.11	15.23	8.45	0.00776925288010718	0.380818891861276	0.388498327027605
Evaluation	12	71	24.95	18.87	0.11	16.23	6.4	0.00432994916219534	0.385148841023471	0.388498327027605
Evaluation	12	71	24.95	18.87	0.11	17.24	4.35	0.00229175502525484	0.387440596048726	0.388498327027605
Evaluation	12	71	24.95	18.87	0.11	18.25	2.65	0.000971733877663494	0.388412329926389	0.388498327027605
Evaluation	12	71	24.95	18.87	0.11	18.869	0.01	8.59971012153689e-05	0.388498327027605	0.388498327027605
Evaluation	12	72	22.25	15.6	0.09	0.09	27.24	NA	NA	0.233838852567943
Evaluation	12	72	22.25	15.6	0.09	0.4	24.54	0.0163198317126744	0.0163198317126744	0.233838852567943
Evaluation	12	72	22.25	15.6	0.09	0.69	23.31	0.0130374234712077	0.0293572551838821	0.233838852567943
Evaluation	12	72	22.25	15.6	0.09	1.3	22.25	0.0248614901499814	0.0542187453338634	0.233838852567943
Evaluation	12	72	22.25	15.6	0.09	3.28	16.43	0.058165840910482	0.112384586244345	0.233838852567943
Evaluation	12	72	22.25	15.6	0.09	5.28	14.35	0.0372046408673658	0.149589227111711	0.233838852567943
Evaluation	12	72	22.25	15.6	0.09	7.29	13.15	0.0298463573937333	0.179435584505445	0.233838852567943
Evaluation	12	72	22.25	15.6	0.09	9.24	11.85	0.023930100291016	0.203365684796461	0.233838852567943
Evaluation	12	72	22.25	15.6	0.09	10.22	10.95	0.010002893840883	0.213368578637343	0.233838852567943
Evaluation	12	72	22.25	15.6	0.09	11.18	9.8	0.00811591192146754	0.221484490558811	0.233838852567943
Evaluation	12	72	22.25	15.6	0.09	12.18	7.3	0.0057414569239762	0.227225947482787	0.233838852567943
Evaluation	12	72	22.25	15.6	0.09	13.18	6.65	0.0038210111523138	0.231046958635101	0.233838852567943
Evaluation	12	72	22.25	15.6	0.09	14.19	4.15	0.00231312325491163	0.233360081890013	0.233838852567943
Evaluation	12	72	22.25	15.6	0.09	15.599	0.01	0.000478770677929892	0.233838852567943	0.233838852567943
Fitting	13	73	40.6	24.57	0.1	0.1	62.69	NA	NA	1.28486893541528
Fitting	13	73	40.6	24.57	0.1	0.67	49.4	0.140617212342585	0.140617212342585	1.28486893541528
Fitting	13	73	40.6	24.57	0.1	1.3	40.6	0.100197170695429	0.240814383038014	1.28486893541528
Fitting	13	73	40.6	24.57	0.1	1.48	39.75	0.0228178203937602	0.263632203431774	1.28486893541528
Fitting	13	73	40.6	24.57	0.1	2.67	33.69	0.126020787104421	0.389652990536195	1.28486893541528
Fitting	13	73	40.6	24.57	0.1	5.28	31.13	0.215322022657587	0.604975013193782	1.28486893541528
Fitting	13	73	40.6	24.57	0.1	7.88	29.24	0.186056818200125	0.791031831393907	1.28486893541528
Fitting	13	73	40.6	24.57	0.1	10.45	26.64	0.157570824774949	0.948602656168855	1.28486893541528
Fitting	13	73	40.6	24.57	0.1	13.05	24.7	0.13455968651652	1.08316234268538	1.28486893541528
Fitting	13	73	40.6	24.57	0.1	15.04	21.55	0.0835807840048946	1.16674312669027	1.28486893541528
Fitting	13	73	40.6	24.57	0.1	17.06	17.15	0.0594022902546056	1.22614541694488	1.28486893541528
Fitting	13	73	40.6	24.57	0.1	18.06	14.8	0.0200434102172881	1.24618882716216	1.28486893541528
Fitting	13	73	40.6	24.57	0.1	19.16	12.1	0.0156288540379408	1.2618176812001	1.28486893541528
Fitting	13	73	40.6	24.57	0.1	20.04	10.8	0.00906115431907962	1.27087883551918	1.28486893541528
Fitting	13	73	40.6	24.57	0.1	21.04	8.15	0.0070509610992858	1.27792979661847	1.28486893541528
Fitting	13	73	40.6	24.57	0.1	22.02	6.1	0.00390738040659491	1.28183717702506	1.28486893541528
Fitting	13	73	40.6	24.57	0.1	23.02	4.35	0.00214418607346025	1.28398136309853	1.28486893541528
Fitting	13	73	40.6	24.57	0.1	24.01	2.2	0.000833964731452688	1.28481532782998	1.28486893541528
Fitting	13	73	40.6	24.57	0.1	24.569	0.01	5.36075852986462e-05	1.28486893541528	1.28486893541528
Fitting	13	74	43.1	22.08	0.09	0.09	55.2	NA	NA	1.2684764283169
Fitting	13	74	43.1	22.08	0.09	0.41	47.85	0.0667230454404955	0.0667230454404955	1.2684764283169
Fitting	13	74	43.1	22.08	0.09	0.75	44.6	0.0570588005614539	0.123781846001949	1.2684764283169
Fitting	13	74	43.1	22.08	0.09	1.3	43.1	0.083059969302161	0.20684181530411	1.2684764283169
Fitting	13	74	43.1	22.08	0.09	3.35	35.8	0.250575010664126	0.457416825968236	1.2684764283169
Fitting	13	74	43.1	22.08	0.09	5.37	33.55	0.190754235724369	0.648171061692605	1.2684764283169
Fitting	13	74	43.1	22.08	0.09	7.37	29.85	0.157847752083292	0.806018813775898	1.2684764283169
Fitting	13	74	43.1	22.08	0.09	9.38	28.15	0.132764490938868	0.938783304714766	1.2684764283169
Fitting	13	74	43.1	22.08	0.09	11.84	25.15	0.137220631987472	1.07600393670224	1.2684764283169
Fitting	13	74	43.1	22.08	0.09	13.92	21.1	0.0873608194624024	1.16336475616464	1.2684764283169
Fitting	13	74	43.1	22.08	0.09	15.9	16.6	0.0552557885049304	1.21862054466957	1.2684764283169
Fitting	13	74	43.1	22.08	0.09	16.88	14.1	0.0181356329180013	1.23675617758757	1.2684764283169
Fitting	13	74	43.1	22.08	0.09	17.88	11.44	0.0128077156159896	1.24956389320356	1.2684764283169
Fitting	13	74	43.1	22.08	0.09	18.89	10	0.00911592673035792	1.25867981993392	1.2684764283169
Fitting	13	74	43.1	22.08	0.09	19.88	7.9	0.00622832328197086	1.26490814321589	1.2684764283169
Fitting	13	74	43.1	22.08	0.09	20.88	4.6	0.00306796157577128	1.26797610479166	1.2684764283169
Fitting	13	74	43.1	22.08	0.09	22.079	0.01	0.000500323525242458	1.2684764283169	1.2684764283169
Fitting	13	75	30.25	21.38	0.05	0.05	36.66	NA	NA	0.588952418918921
Fitting	13	75	30.25	21.38	0.05	0.39	33.74	0.0330867511727831	0.0330867511727831	0.588952418918921
Fitting	13	75	30.25	21.38	0.05	0.68	32.67	0.0251127832600038	0.0581995344327869	0.588952418918921
Fitting	13	75	30.25	21.38	0.05	1.3	30.25	0.0481946696155779	0.106394204048365	0.588952418918921
Fitting	13	75	30.25	21.38	0.05	3.33	24.25	0.118391066412687	0.224785270461052	0.588952418918921
Fitting	13	75	30.25	21.38	0.05	5.35	21.49	0.0829800285711171	0.307765299032169	0.588952418918921
Fitting	13	75	30.25	21.38	0.05	7.35	20.35	0.068745335755501	0.37651063478767	0.588952418918921
Fitting	13	75	30.25	21.38	0.05	9.26	19.35	0.0591077286369188	0.435618363424589	0.588952418918921
Fitting	13	75	30.25	21.38	0.05	11.15	17.8	0.0512164332270752	0.486834796651664	0.588952418918921
Fitting	13	75	30.25	21.38	0.05	13.15	15	0.0422481380054755	0.529082934657139	0.588952418918921
Fitting	13	75	30.25	21.38	0.05	14.24	13.35	0.0172013492791378	0.546284283936277	0.588952418918921
Fitting	13	75	30.25	21.38	0.05	15.32	12.15	0.0137890392052282	0.560073323141505	0.588952418918921
Fitting	13	75	30.25	21.38	0.05	16.32	11.05	0.0105683176866761	0.570641640828181	0.588952418918921
Fitting	13	75	30.25	21.38	0.05	17.24	9.5	0.00762853898165746	0.578270179809839	0.588952418918921
Fitting	13	75	30.25	21.38	0.05	18.36	7.25	0.00616989162210951	0.584440071431948	0.588952418918921
Fitting	13	75	30.25	21.38	0.05	19.46	5.04	0.00326231836513057	0.587702389797079	0.588952418918921
Fitting	13	75	30.25	21.38	0.05	20.5	2.45	0.00114558380316674	0.588847973600246	0.588952418918921
Fitting	13	75	30.25	21.38	0.05	21.379	0.01	0.000104445318675411	0.588952418918921	0.588952418918921
Fitting	13	76	30.35	20.03	0.1	0.1	34.5	NA	NA	0.536191992787581
Fitting	13	76	30.35	20.03	0.1	0.37	32.02	0.0234583863841683	0.0234583863841683	0.536191992787581
Fitting	13	76	30.35	20.03	0.1	0.56	31.93	0.0152568398894967	0.038715226273665	0.536191992787581
Fitting	13	76	30.35	20.03	0.1	1.3	30.35	0.0563584210816558	0.0950736473553208	0.536191992787581
Fitting	13	76	30.35	20.03	0.1	3.23	24.7	0.114842290462644	0.209915937817965	0.536191992787581
Fitting	13	76	30.35	20.03	0.1	5.22	21.45	0.0832197443231624	0.293135682141127	0.536191992787581
Fitting	13	76	30.35	20.03	0.1	7.17	21.32	0.0700394943306203	0.363175176471747	0.536191992787581
Fitting	13	76	30.35	20.03	0.1	9.17	17.9	0.0604053026141264	0.423580479085874	0.536191992787581
Fitting	13	76	30.35	20.03	0.1	11.22	15.99	0.0462303188495795	0.469810797935453	0.536191992787581
Fitting	13	76	30.35	20.03	0.1	12.21	14.2	0.0177170459151048	0.487527843850558	0.536191992787581
Fitting	13	76	30.35	20.03	0.1	13.21	12.36	0.0138511563459712	0.501379000196529	0.536191992787581
Fitting	13	76	30.35	20.03	0.1	14.21	10.84	0.0105683176866761	0.511947317883205	0.536191992787581
Fitting	13	76	30.35	20.03	0.1	15.2	9.8	0.00828103214638462	0.52022835002959	0.536191992787581
Fitting	13	76	30.35	20.03	0.1	16.19	8.75	0.00668887242013166	0.526917222449722	0.536191992787581
Fitting	13	76	30.35	20.03	0.1	17.18	7.45	0.00510146737655014	0.532018689826272	0.536191992787581
Fitting	13	76	30.35	20.03	0.1	18.18	4.55	0.00282743338823081	0.534846123214503	0.536191992787581
Fitting	13	76	30.35	20.03	0.1	19.2	3.14	0.00118435730042744	0.53603048051493	0.536191992787581
Fitting	13	76	30.35	20.03	0.1	20.029	0.01	0.000161512272651549	0.536191992787581	0.536191992787581
Fitting	13	77	21.45	16.2	0.07	0.07	27.36	NA	NA	0.247039396316367
Fitting	13	77	21.45	16.2	0.07	0.37	25.15	0.016241838258567	0.016241838258567	0.247039396316367
Fitting	13	77	21.45	16.2	0.07	0.67	24.28	0.0143923716678244	0.0306342099263914	0.247039396316367
Fitting	13	77	21.45	16.2	0.07	1.3	21.45	0.025868595042617	0.0565028049690085	0.247039396316367
Fitting	13	77	21.45	16.2	0.07	3.27	17.24	0.0579020014182285	0.114404806387237	0.247039396316367
Fitting	13	77	21.45	16.2	0.07	5.27	15.45	0.0419652415140106	0.156370047901248	0.247039396316367
Fitting	13	77	21.45	16.2	0.07	7.26	13.94	0.0337506497914644	0.190120697692712	0.247039396316367
Fitting	13	77	21.45	16.2	0.07	8.26	12.45	0.0136744123067757	0.203795109999488	0.247039396316367
Fitting	13	77	21.45	16.2	0.07	9.32	11.64	0.0120783985335602	0.215873508533048	0.247039396316367
Fitting	13	77	21.45	16.2	0.07	10.43	10.44	0.0106255399119056	0.226499048444953	0.247039396316367
Fitting	13	77	21.45	16.2	0.07	11.42	9.19	0.00749041161534434	0.233989460060298	0.247039396316367
Fitting	13	77	21.45	16.2	0.07	12.42	8.15	0.00590375160046065	0.239893211660758	0.247039396316367
Fitting	13	77	21.45	16.2	0.07	13.39	6.4	0.00403206580115122	0.24392527746191	0.247039396316367
Fitting	13	77	21.45	16.2	0.07	14.49	3.8	0.00224710268529644	0.246172380147206	0.247039396316367
Fitting	13	77	21.45	16.2	0.07	15.49	2.5	0.000779311327631118	0.246951691474837	0.247039396316367
Fitting	13	77	21.45	16.2	0.07	16.199	0.01	8.77048415294289e-05	0.247039396316367	0.247039396316367
Fitting	13	78	22.3	18.01	0.05	0.05	28.6	NA	NA	0.282647985338341
Fitting	13	78	22.3	18.01	0.05	0.66	23.3	0.0322622342903623	0.0322622342903623	0.282647985338341
Fitting	13	78	22.3	18.01	0.05	1.3	22.3	0.0261300084006739	0.0583922426910362	0.282647985338341
Fitting	13	78	22.3	18.01	0.05	3.31	17.85	0.063620495420482	0.122012738111518	0.282647985338341
Fitting	13	78	22.3	18.01	0.05	5.4	16.4	0.0481390292018844	0.170151767313403	0.282647985338341
Fitting	13	78	22.3	18.01	0.05	7.5	14.45	0.0392427579371115	0.209394525250514	0.282647985338341
Fitting	13	78	22.3	18.01	0.05	9.5	12.75	0.0290534488603984	0.238447974110912	0.282647985338341
Fitting	13	78	22.3	18.01	0.05	11.45	10.8	0.0212347095146371	0.25968268362555	0.282647985338341
Fitting	13	78	22.3	18.01	0.05	12.41	9.85	0.00803787475995237	0.267720558385502	0.282647985338341
Fitting	13	78	22.3	18.01	0.05	13.42	8.3	0.00653287761866534	0.274253436004167	0.282647985338341
Fitting	13	78	22.3	18.01	0.05	14.48	6.25	0.00440617499919618	0.278659611003363	0.282647985338341
Fitting	13	78	22.3	18.01	0.05	15.48	4.4	0.00222704557969868	0.280886656583062	0.282647985338341
Fitting	13	78	22.3	18.01	0.05	16.48	3.45	0.00120995495809898	0.282096611541161	0.282647985338341
Fitting	13	78	22.3	18.01	0.05	17.43	1.8	0.000514129000867751	0.282610740542029	0.282647985338341
Fitting	13	78	22.3	18.01	0.05	18.009	0.01	3.72447963119649e-05	0.282647985338341	0.282647985338341
Fitting	14	79	44.55	22.66	0.04	0.04	59.33	NA	NA	1.33132596731834
Fitting	14	79	44.55	22.66	0.04	0.34	50.45	0.0709900688945384	0.0709900688945384	1.33132596731834
Fitting	14	79	44.55	22.66	0.04	0.64	46.65	0.055537919233186	0.126527988127724	1.33132596731834
Fitting	14	79	44.55	22.66	0.04	1.3	44.55	0.10778628465278	0.234314272780504	1.33132596731834
Fitting	14	79	44.55	22.66	0.04	2.59	37.49	0.170479005696567	0.404793278477071	1.33132596731834
Fitting	14	79	44.55	22.66	0.04	5.16	33.99	0.257829199978456	0.662622478455527	1.33132596731834
Fitting	14	79	44.55	22.66	0.04	7.96	30.95	0.231852877347917	0.894475355803444	1.33132596731834
Fitting	14	79	44.55	22.66	0.04	10.59	27.25	0.174916833930354	1.0693921897338	1.33132596731834
Fitting	14	79	44.55	22.66	0.04	11.6	26.75	0.0578280813727907	1.12722027110659	1.33132596731834
Fitting	14	79	44.55	22.66	0.04	12.59	24.19	0.0504409161383365	1.17766118724493	1.33132596731834
Fitting	14	79	44.55	22.66	0.04	13.73	20.49	0.0446849287985586	1.22234611604348	1.33132596731834
Fitting	14	79	44.55	22.66	0.04	14.72	18.14	0.0290077805293758	1.25135389657286	1.33132596731834
Fitting	14	79	44.55	22.66	0.04	15.68	16.6	0.0227489183160933	1.27410281488895	1.33132596731834
Fitting	14	79	44.55	22.66	0.04	16.68	14.25	0.0186870275891007	1.29278984247805	1.33132596731834
Fitting	14	79	44.55	22.66	0.04	17.72	12.64	0.0147653869829423	1.307555229461	1.33132596731834
Fitting	14	79	44.55	22.66	0.04	18.72	11.75	0.0116802863699096	1.31923551583091	1.33132596731834
Fitting	14	79	44.55	22.66	0.04	19.73	7.38	0.00725740239785126	1.32649291822876	1.33132596731834
Fitting	14	79	44.55	22.66	0.04	20.77	5.19	0.00322651571496273	1.32971943394372	1.33132596731834
Fitting	14	79	44.55	22.66	0.04	21.77	3.3	0.00141528945393761	1.33113472339766	1.33132596731834
Fitting	14	79	44.55	22.66	0.04	22.659	0.01	0.000191243920680023	1.33132596731834	1.33132596731834
Fitting	14	80	40.35	22.78	0.3	0.35	51.1	NA	NA	1.14663544037675
Fitting	14	80	40.35	22.78	0.3	0.65	46.34	0.0559275371978897	0.0559275371978897	1.14663544037675
Fitting	14	80	40.35	22.78	0.3	1.3	40.35	0.0959138342270084	0.151841371424898	1.14663544037675
Fitting	14	80	40.35	22.78	0.3	2.635	36.3	0.154005231575089	0.305846602999987	1.14663544037675
Fitting	14	80	40.35	22.78	0.3	5.2	31.7	0.232881551021631	0.538728154021618	1.14663544037675
Fitting	14	80	40.35	22.78	0.3	7.73	29.05	0.183333983844771	0.722062137866389	1.14663544037675
Fitting	14	80	40.35	22.78	0.3	10.32	25.34	0.150441540452502	0.872503678318891	1.14663544037675
Fitting	14	80	40.35	22.78	0.3	12.88	23.75	0.121131172085988	0.993634850404879	1.14663544037675
Fitting	14	80	40.35	22.78	0.3	13.88	23	0.0429134193372584	1.03654826974214	1.14663544037675
Fitting	14	80	40.35	22.78	0.3	14.906	20.3	0.037770526919978	1.07431879666212	1.14663544037675
Fitting	14	80	40.35	22.78	0.3	16.406	13.74	0.0341271681198357	1.10844596478195	1.14663544037675
Fitting	14	80	40.35	22.78	0.3	17.386	12.65	0.0134009240606402	1.12184688884259	1.14663544037675
Fitting	14	80	40.35	22.78	0.3	18.426	10.54	0.0109815773927351	1.13282846623533	1.14663544037675
Fitting	14	80	40.35	22.78	0.3	19.401	8.2	0.00672316359116898	1.1395516298265	1.14663544037675
Fitting	14	80	40.35	22.78	0.3	20.384	5.94	0.00385906618304258	1.14341069600954	1.14663544037675
Fitting	14	80	40.35	22.78	0.3	21.394	4.6	0.00220309124987432	1.14561378725941	1.14663544037675
Fitting	14	80	40.35	22.78	0.3	22.394	2.45	0.000975906305406542	1.14658969356482	1.14663544037675
Fitting	14	80	40.35	22.78	0.3	22.779	0.01	4.57468119340542e-05	1.14663544037675	1.14663544037675
Fitting	14	81	30.95	21.84	0.054	0.054	37.21	NA	NA	0.700665815813208
Fitting	14	81	30.95	21.84	0.054	0.344	32.5	0.0276705666821935	0.0276705666821935	0.700665815813208
Fitting	14	81	30.95	21.84	0.054	1.3	30.95	0.075570280665461	0.103240847347654	0.700665815813208
Fitting	14	81	30.95	21.84	0.054	3.344	26.2	0.131082057920778	0.234322905268433	0.700665815813208
Fitting	14	81	30.95	21.84	0.054	5.394	24.49	0.103425667753974	0.337748573022407	0.700665815813208
Fitting	14	81	30.95	21.84	0.054	7.404	23.05	0.0891957788851291	0.426944351907536	0.700665815813208
Fitting	14	81	30.95	21.84	0.054	9.424	20.49	0.0751896579051926	0.502134009812728	0.700665815813208
Fitting	14	81	30.95	21.84	0.054	11.454	18.88	0.0617812594654857	0.563915269278214	0.700665815813208
Fitting	14	81	30.95	21.84	0.054	13.444	16.9	0.0500222979747678	0.613937567252982	0.700665815813208
Fitting	14	81	30.95	21.84	0.054	15.484	14.9	0.0405055279764558	0.654443095229438	0.700665815813208
Fitting	14	81	30.95	21.84	0.054	17.494	11.1	0.0266791902124479	0.681122285441886	0.700665815813208
Fitting	14	81	30.95	21.84	0.054	18.534	10.05	0.00913448301860523	0.690256768460491	0.700665815813208
Fitting	14	81	30.95	21.84	0.054	19.529	8.1	0.00643585468373468	0.696692623144226	0.700665815813208
Fitting	14	81	30.95	21.84	0.054	20.629	4.58	0.00347265054583243	0.700165273690058	0.700665815813208
Fitting	14	81	30.95	21.84	0.054	21.839	0.01	0.000500542123149782	0.700665815813208	0.700665815813208
Fitting	14	82	29.65	22.3	0.065	0.065	36.94	NA	NA	0.568715558222484
Fitting	14	82	29.65	22.3	0.065	0.425	35.45	0.0370415834907248	0.0370415834907248	0.568715558222484
Fitting	14	82	29.65	22.3	0.065	0.725	30.2	0.02538753911914	0.0624291226098649	0.568715558222484
Fitting	14	82	29.65	22.3	0.065	1.3	29.65	0.0404413872082573	0.102870509818122	0.568715558222484
Fitting	14	82	29.65	22.3	0.065	1.41	29.14	0.00746499455998048	0.110335504378103	0.568715558222484
Fitting	14	82	29.65	22.3	0.065	3.42	23.85	0.11081888762287	0.221154392000973	0.568715558222484
Fitting	14	82	29.65	22.3	0.065	5.42	21.24	0.0798399683864238	0.300994360387396	0.568715558222484
Fitting	14	82	29.65	22.3	0.065	7.32	19.4	0.0616156294582557	0.362609989845652	0.568715558222484
Fitting	14	82	29.65	22.3	0.065	9.32	18.19	0.0554886983302859	0.418098688175938	0.568715558222484
Fitting	14	82	29.65	22.3	0.065	11.42	16.4	0.0493344520359408	0.467433140211879	0.568715558222484
Fitting	14	82	29.65	22.3	0.065	13.405	14.59	0.0374311830476591	0.504864323259538	0.568715558222484
Fitting	14	82	29.65	22.3	0.065	14.455	13.9	0.0167341665699143	0.521598489829452	0.568715558222484
Fitting	14	82	29.65	22.3	0.065	15.455	12.2	0.0133755270721994	0.534974016901651	0.568715558222484
Fitting	14	82	29.65	22.3	0.065	16.505	11.44	0.0115216355482042	0.546495652449856	0.568715558222484
Fitting	14	82	29.65	22.3	0.065	17.49	9.4	0.00839965695710821	0.554895309406964	0.568715558222484
Fitting	14	82	29.65	22.3	0.065	18.54	8.05	0.0062778372365607	0.561173146643525	0.568715558222484
Fitting	14	82	29.65	22.3	0.065	19.44	6.94	0.00397077853174253	0.565143925175267	0.568715558222484
Fitting	14	82	29.65	22.3	0.065	20.49	4.45	0.00267464801818446	0.567818573193452	0.568715558222484
Fitting	14	82	29.65	22.3	0.065	21.49	2.05	0.000829576810088555	0.56864815000354	0.568715558222484
Fitting	14	82	29.65	22.3	0.065	22.299	0.01	6.74082189442618e-05	0.568715558222484	0.568715558222484
Fitting	14	83	16.75	15.9	0.05	0.05	23.15	NA	NA	0.159579789959919
Fitting	14	83	16.75	15.9	0.05	0.35	20.64	0.0112953849175266	0.0112953849175266	0.159579789959919
Fitting	14	83	16.75	15.9	0.05	0.63	19.63	0.0089156124210399	0.0202109973385665	0.159579789959919
Fitting	14	83	16.75	15.9	0.05	1.3	16.75	0.0174112552438914	0.0376222525824579	0.159579789959919
Fitting	14	83	16.75	15.9	0.05	3.28	13.5	0.0355750761412469	0.0731973287237048	0.159579789959919
Fitting	14	83	16.75	15.9	0.05	5.36	12.05	0.0266609139971857	0.0998582427208905	0.159579789959919
Fitting	14	83	16.75	15.9	0.05	7.39	10.7	0.0206295013248771	0.120487744045768	0.159579789959919
Fitting	14	83	16.75	15.9	0.05	9.44	9.8	0.0169157583810986	0.137403502426866	0.159579789959919
Fitting	14	83	16.75	15.9	0.05	10.537	8.89	0.00752410972633799	0.144927612153204	0.159579789959919
Fitting	14	83	16.75	15.9	0.05	11.557	7.64	0.00547237397613919	0.150399986129343	0.159579789959919
Fitting	14	83	16.75	15.9	0.05	12.607	6.75	0.00426914373455988	0.154669129863903	0.159579789959919
Fitting	14	83	16.75	15.9	0.05	13.657	5.59	0.00313942063496892	0.157808550498872	0.159579789959919
Fitting	14	83	16.75	15.9	0.05	14.357	4.04	0.00127461934143552	0.159083169840308	0.159579789959919
Fitting	14	83	16.75	15.9	0.05	15.899	0.01	0.000496620119611133	0.159579789959919	0.159579789959919
Fitting	14	84	20.25	14.36	0.05	0.05	25.98	NA	NA	0.218446847235139
Fitting	14	84	20.25	14.36	0.05	0.38	23.2	0.0156718721017658	0.0156718721017658	0.218446847235139
Fitting	14	84	20.25	14.36	0.05	0.67	22.15	0.0117106896236885	0.0273825617254544	0.218446847235139
Fitting	14	84	20.25	14.36	0.05	1.3	20.25	0.022238329085113	0.0496208908105674	0.218446847235139
Fitting	14	84	20.25	14.36	0.05	3.31	16.49	0.0532726439266451	0.102893534737212	0.218446847235139
Fitting	14	84	20.25	14.36	0.05	5.37	14.1	0.0378491442158466	0.140742678953059	0.218446847235139
Fitting	14	84	20.25	14.36	0.05	7.4	13.4	0.030143336074268	0.170886015027327	0.218446847235139
Fitting	14	84	20.25	14.36	0.05	9.4	11.2	0.02376457762808	0.194650592655407	0.218446847235139
Fitting	14	84	20.25	14.36	0.05	10.41	9.9	0.00882909468723599	0.203479687342643	0.218446847235139
Fitting	14	84	20.25	14.36	0.05	11.42	9	0.00708393996816686	0.21056362731081	0.218446847235139
Fitting	14	84	20.25	14.36	0.05	12.45	7.48	0.00549264498492674	0.216056272295737	0.218446847235139
Fitting	14	84	20.25	14.36	0.05	13.46	3.1	0.00221984473517738	0.218276117030914	0.218446847235139
Fitting	14	84	20.25	14.36	0.05	14.359	0.01	0.000170730204225016	0.218446847235139	0.218446847235139
Fitting	15	85	40.7	26.57	0.15	0.15	55.68	NA	NA	1.46053019754959
Fitting	15	85	40.7	26.57	0.15	0.45	49.95	0.0657242598975405	0.0657242598975405	1.46053019754959
Fitting	15	85	40.7	26.57	0.15	0.75	46.69	0.0550129567445767	0.120737216642117	1.46053019754959
Fitting	15	85	40.7	26.57	0.15	1.15	41.7	0.0613615256634609	0.182098742305578	1.46053019754959
Fitting	15	85	40.7	26.57	0.15	1.3	40.7	0.0199974938771605	0.202096236182739	1.46053019754959
Fitting	15	85	40.7	26.57	0.15	3.75	34.09	0.269081004860136	0.471177241042875	1.46053019754959
Fitting	15	85	40.7	26.57	0.15	6.27	32.09	0.216712497142392	0.687889738185267	1.46053019754959
Fitting	15	85	40.7	26.57	0.15	8.82	28.74	0.185270256763873	0.87315999494914	1.46053019754959
Fitting	15	85	40.7	26.57	0.15	11.39	27.25	0.15819179294097	1.03135178789011	1.46053019754959
Fitting	15	85	40.7	26.57	0.15	13.9	26.75	0.143711370540302	1.17506315843041	1.46053019754959
Fitting	15	85	40.7	26.57	0.15	16.62	22.25	0.128230387341575	1.30329354577199	1.46053019754959
Fitting	15	85	40.7	26.57	0.15	19.18	17.9	0.0810290886947432	1.38432263446673	1.46053019754959
Fitting	15	85	40.7	26.57	0.15	20.17	16.9	0.0235409276470709	1.4078635621138	1.46053019754959
Fitting	15	85	40.7	26.57	0.15	21.17	14.7	0.0196066797510539	1.42747024186485	1.46053019754959
Fitting	15	85	40.7	26.57	0.15	22.27	12.1	0.0155128703641611	1.44298311222902	1.46053019754959
Fitting	15	85	40.7	26.57	0.15	23.27	9.5	0.00916088417786784	1.45214399640688	1.46053019754959
Fitting	15	85	40.7	26.57	0.15	24.2	7.2	0.00509267288061551	1.4572366692875	1.46053019754959
Fitting	15	85	40.7	26.57	0.15	25.23	4.2	0.00262831139186466	1.45986498067936	1.46053019754959
Fitting	15	85	40.7	26.57	0.15	25.8	2.79	0.000546838517448674	1.46041181919681	1.46053019754959
Fitting	15	85	40.7	26.57	0.15	26.569	0.01	0.000118378352779917	1.46053019754959	1.46053019754959
Fitting	15	86	45.75	26.313	0.04	0.04	55.32	NA	NA	1.61913338372537
Fitting	15	86	45.75	26.313	0.04	0.34	53.29	0.0694849536490026	0.0694849536490026	1.61913338372537
Fitting	15	86	45.75	26.313	0.04	0.64	51.38	0.0645350414144506	0.134019995063453	1.61913338372537
Fitting	15	86	45.75	26.313	0.04	1.3	45.75	0.122258933516221	0.256278928579674	1.61913338372537
Fitting	15	86	45.75	26.313	0.04	3.72	38.5	0.337275717696408	0.593554646276083	1.61913338372537
Fitting	15	86	45.75	26.313	0.04	6.26	33.75	0.260339046270313	0.853893692546396	1.61913338372537
Fitting	15	86	45.75	26.313	0.04	8.8	30.5	0.205877966824007	1.0597716593704	1.61913338372537
Fitting	15	86	45.75	26.313	0.04	11.36	27	0.1661902513749	1.2259619107453	1.61913338372537
Fitting	15	86	45.75	26.313	0.04	13.92	24.25	0.132025431267111	1.35798734201241	1.61913338372537
Fitting	15	86	45.75	26.313	0.04	16.53	21.3	0.106327881257536	1.46431522326995	1.61913338372537
Fitting	15	86	45.75	26.313	0.04	17.513	20.25	0.0333215706446856	1.49763679391464	1.61913338372537
Fitting	15	86	45.75	26.313	0.04	18.643	19.2	0.0345304587866417	1.53216725270128	1.61913338372537
Fitting	15	86	45.75	26.313	0.04	19.673	16.2	0.025343911232911	1.55751116393419	1.61913338372537
Fitting	15	86	45.75	26.313	0.04	20.653	15.7	0.0195811111138445	1.57709227504803	1.61913338372537
Fitting	15	86	45.75	26.313	0.04	21.663	13.75	0.0171997392129029	1.59429201426094	1.61913338372537
Fitting	15	86	45.75	26.313	0.04	22.653	10.75	0.0116680223775881	1.60596003663852	1.61913338372537
Fitting	15	86	45.75	26.313	0.04	23.633	9	0.00750568209220033	1.61346571873072	1.61913338372537
Fitting	15	86	45.75	26.313	0.04	24.633	5.5	0.00412824909635784	1.61759396782708	1.61913338372537
Fitting	15	86	45.75	26.313	0.04	25.633	3	0.00141862543263664	1.61901259325972	1.61913338372537
Fitting	15	86	45.75	26.313	0.04	26.312	0.01	0.000120790465655848	1.61913338372537	1.61913338372537
Fitting	15	87	36.6	26.257	0.3	0.359	41.7	NA	NA	1.12959369257115
Fitting	15	87	36.6	26.257	0.3	0.659	40.1	0.0394146570513866	0.0394146570513866	1.12959369257115
Fitting	15	87	36.6	26.257	0.3	1.3	36.6	0.0740420862985442	0.113456743349931	1.12959369257115
Fitting	15	87	36.6	26.257	0.3	3.823	32.14	0.234081017277855	0.347537760627786	1.12959369257115
Fitting	15	87	36.6	26.257	0.3	6.383	29.2	0.189128683126228	0.536666443754014	1.12959369257115
Fitting	15	87	36.6	26.257	0.3	8.943	26.15	0.153994463029958	0.690660906783973	1.12959369257115
Fitting	15	87	36.6	26.257	0.3	11.493	24	0.125924995840708	0.81658590262468	1.12959369257115
Fitting	15	87	36.6	26.257	0.3	14.043	21.1	0.101841117043668	0.918427019668348	1.12959369257115
Fitting	15	87	36.6	26.257	0.3	16.573	19.25	0.0808793196463435	0.999306339314692	1.12959369257115
Fitting	15	87	36.6	26.257	0.3	17.533	18.8	0.0272904341870936	1.02659677350179	1.12959369257115
Fitting	15	87	36.6	26.257	0.3	18.633	18.8	0.0305350239558313	1.05713179745762	1.12959369257115
Fitting	15	87	36.6	26.257	0.3	19.603	15.6	0.0225381626879716	1.07966996014559	1.12959369257115
Fitting	15	87	36.6	26.257	0.3	20.653	13.9	0.0179416847320365	1.09761164487762	1.12959369257115
Fitting	15	87	36.6	26.257	0.3	21.573	12.3	0.0123999604514985	1.11001160532912	1.12959369257115
Fitting	15	87	36.6	26.257	0.3	22.623	9.4	0.0097081987055084	1.11971980403463	1.12959369257115
Fitting	15	87	36.6	26.257	0.3	23.613	7.05	0.00526013498614125	1.12497993902077	1.12959369257115
Fitting	15	87	36.6	26.257	0.3	24.583	5.25	0.0028814550374047	1.12786139405818	1.12959369257115
Fitting	15	87	36.6	26.257	0.3	25.583	3.65	0.0015552847130678	1.12941667877125	1.12959369257115
Fitting	15	87	36.6	26.257	0.3	26.256	0.01	0.000177013799902736	1.12959369257115	1.12959369257115
Fitting	15	88	30.9	23.29	0.09	0.09	36.5	NA	NA	0.716834480839852
Fitting	15	88	30.9	23.29	0.09	0.39	34.25	0.0294851969570336	0.0294851969570336	0.716834480839852
Fitting	15	88	30.9	23.29	0.09	0.69	32.75	0.0264423926661836	0.0559275896232171	0.716834480839852
Fitting	15	88	30.9	23.29	0.09	1.3	30.9	0.0485239940751691	0.104451583698386	0.716834480839852
Fitting	15	88	30.9	23.29	0.09	3.88	26	0.16401143513292	0.268463018831306	0.716834480839852
Fitting	15	88	30.9	23.29	0.09	6.55	22.98	0.125770478432092	0.394233497263398	0.716834480839852
Fitting	15	88	30.9	23.29	0.09	9.2	21.45	0.102713703926155	0.496947201189553	0.716834480839852
Fitting	15	88	30.9	23.29	0.09	11.61	18.95	0.0772342018488395	0.574181403038393	0.716834480839852
Fitting	15	88	30.9	23.29	0.09	13.64	17.49	0.0529276564481958	0.627109059486588	0.716834480839852
Fitting	15	88	30.9	23.29	0.09	15.66	14.97	0.0417905695907896	0.668899629077378	0.716834480839852
Fitting	15	88	30.9	23.29	0.09	16.81	13.1	0.0177914996189596	0.686691128696338	0.716834480839852
Fitting	15	88	30.9	23.29	0.09	17.69	11.49	0.0104479147345106	0.697139043430848	0.716834480839852
Fitting	15	88	30.9	23.29	0.09	18.68	9.25	0.00836146909198804	0.705500512522836	0.716834480839852
Fitting	15	88	30.9	23.29	0.09	19.66	7.6	0.0054633091461567	0.710963821668993	0.716834480839852
Fitting	15	88	30.9	23.29	0.09	20.64	5.65	0.00337821839400588	0.714342040062999	0.716834480839852
Fitting	15	88	30.9	23.29	0.09	21.67	4.15	0.00194231322002679	0.716284353283026	0.716834480839852
Fitting	15	88	30.9	23.29	0.09	23.289	0.01	0.000550127556826468	0.716834480839852	0.716834480839852
Fitting	15	89	21.8	18.3	0.075	0.075	27.94	NA	NA	0.340669715385507
Fitting	15	89	21.8	18.3	0.075	0.365	25.54	0.0162858595507361	0.0162858595507361	0.340669715385507
Fitting	15	89	21.8	18.3	0.075	0.675	24.1	0.014998752182153	0.0312846117328891	0.340669715385507
Fitting	15	89	21.8	18.3	0.075	1.3	21.8	0.0258544485098028	0.0571390602426919	0.340669715385507
Fitting	15	89	21.8	18.3	0.075	3.305	18.81	0.0649247440156239	0.122063804258316	0.340669715385507
Fitting	15	89	21.8	18.3	0.075	5.225	17.28	0.0491026445561775	0.171166448814493	0.340669715385507
Fitting	15	89	21.8	18.3	0.075	7.245	16	0.0439286538273785	0.215095102641872	0.340669715385507
Fitting	15	89	21.8	18.3	0.075	9.235	14.94	0.0374044768692022	0.252499579511074	0.340669715385507
Fitting	15	89	21.8	18.3	0.075	11.255	13.6	0.0323064469447938	0.284806026455868	0.340669715385507
Fitting	15	89	21.8	18.3	0.075	12.265	12.95	0.0139791355040753	0.298785161959943	0.340669715385507
Fitting	15	89	21.8	18.3	0.075	13.255	11.9	0.0120037756745758	0.310788937634519	0.340669715385507
Fitting	15	89	21.8	18.3	0.075	14.245	11.33	0.0104897105420788	0.321278648176598	0.340669715385507
Fitting	15	89	21.8	18.3	0.075	15.245	9.9	0.00884972709698844	0.330128375273586	0.340669715385507
Fitting	15	89	21.8	18.3	0.075	16.195	7.7	0.00577801720848235	0.335906392482069	0.340669715385507
Fitting	15	89	21.8	18.3	0.075	17.185	6.4	0.0038645889694099	0.339770981451479	0.340669715385507
Fitting	15	89	21.8	18.3	0.075	18.299	0.01	0.000898733934028117	0.340669715385507	0.340669715385507
Fitting	15	90	27.1	20.68	0.05	0.05	36.5	NA	NA	0.484583531385554
Fitting	15	90	27.1	20.68	0.05	0.36	32.53	0.029004630061723	0.029004630061723	0.484583531385554
Fitting	15	90	27.1	20.68	0.05	1.3	27.1	0.0656277269234366	0.0946323569851596	0.484583531385554
Fitting	15	90	27.1	20.68	0.05	3.32	21.24	0.0926818196057095	0.187314176590869	0.484583531385554
Fitting	15	90	27.1	20.68	0.05	5.32	19.55	0.0653382196178206	0.25265239620869	0.484583531385554
Fitting	15	90	27.1	20.68	0.05	7.48	18.7	0.0620506764235267	0.314703072632216	0.484583531385554
Fitting	15	90	27.1	20.68	0.05	9.59	17.25	0.0535439165056568	0.368246989137873	0.484583531385554
Fitting	15	90	27.1	20.68	0.05	11.65	16	0.0447177979865862	0.412964787124459	0.484583531385554
Fitting	15	90	27.1	20.68	0.05	12.65	15	0.0188691908756237	0.431833978000083	0.484583531385554
Fitting	15	90	27.1	20.68	0.05	13.67	13.75	0.0165541070705467	0.44838808507063	0.484583531385554
Fitting	15	90	27.1	20.68	0.05	14.66	12.75	0.013650760041085	0.462038845111715	0.484583531385554
Fitting	15	90	27.1	20.68	0.05	15.76	9	0.0102174165134856	0.4722562616252	0.484583531385554
Fitting	15	90	27.1	20.68	0.05	16.86	7.21	0.00567529714253654	0.477931558767737	0.484583531385554
Fitting	15	90	27.1	20.68	0.05	17.91	5.95	0.00357051586938074	0.481502074637118	0.484583531385554
Fitting	15	90	27.1	20.68	0.05	18.94	3.95	0.00198215450536054	0.483484229142478	0.484583531385554
Fitting	15	90	27.1	20.68	0.05	19.9	3.14	0.0009475313620195	0.484431760504498	0.484583531385554
Fitting	15	90	27.1	20.68	0.05	20.679	0.01	0.00015177088105616	0.484583531385554	0.484583531385554
Evaluation	16	91	39.65	22.173	0.09	0.09	51.23	NA	NA	1.02017373423646
Evaluation	16	91	39.65	22.173	0.09	0.47	45.15	0.069308632585988	0.069308632585988	1.02017373423646
Evaluation	16	91	39.65	22.173	0.09	0.77	41.75	0.0444826546852035	0.113791287271192	1.02017373423646
Evaluation	16	91	39.65	22.173	0.09	1.3	39.65	0.0689532227953707	0.182744510066562	1.02017373423646
Evaluation	16	91	39.65	22.173	0.09	1.42	37.97	0.014195752303436	0.196940262369998	1.02017373423646
Evaluation	16	91	39.65	22.173	0.09	2.593	33	0.116005214810715	0.312945477180714	1.02017373423646
Evaluation	16	91	39.65	22.173	0.09	5.103	30.72	0.200103712340316	0.51304918952103	1.02017373423646
Evaluation	16	91	39.65	22.173	0.09	7.873	27.98	0.187407022886359	0.700456212407389	1.02017373423646
Evaluation	16	91	39.65	22.173	0.09	10.443	22.74	0.1298139913133	0.830270203720688	1.02017373423646
Evaluation	16	91	39.65	22.173	0.09	13.063	20.21	0.0948981000862117	0.9251683038069	1.02017373423646
Evaluation	16	91	39.65	22.173	0.09	15.753	14.49	0.0635976575145119	0.988765961321412	1.02017373423646
Evaluation	16	91	39.65	22.173	0.09	16.833	11.25	0.0140498190414914	1.0028157803629	1.02017373423646
Evaluation	16	91	39.65	22.173	0.09	18.303	8.54	0.0113041734640702	1.01411995382697	1.02017373423646
Evaluation	16	91	39.65	22.173	0.09	19.333	5.45	0.00395824383230909	1.01807819765928	1.02017373423646
Evaluation	16	91	39.65	22.173	0.09	20.373	3.54	0.00165037491074556	1.01972857257003	1.02017373423646
Evaluation	16	91	39.65	22.173	0.09	22.172	0.01	0.000445161666430879	1.02017373423646	1.02017373423646
Evaluation	16	92	39.35	24.01	0.13	0.13	48.63	NA	NA	0.978913958218878
Evaluation	16	92	39.35	24.01	0.13	0.43	44.78	0.0513970140344737	0.0513970140344737	0.978913958218878
Evaluation	16	92	39.35	24.01	0.13	0.73	44.4	0.046847463422452	0.0982444774569257	0.978913958218878
Evaluation	16	92	39.35	24.01	0.13	1.3	39.35	0.0785008532277325	0.176745330684658	0.978913958218878
Evaluation	16	92	39.35	24.01	0.13	2.79	31.99	0.148895772899854	0.325641103584512	0.978913958218878
Evaluation	16	92	39.35	24.01	0.13	5.43	27.48	0.183328377103267	0.508969480687779	0.978913958218878
Evaluation	16	92	39.35	24.01	0.13	8.04	24.75	0.139801055081135	0.648770535768914	0.978913958218878
Evaluation	16	92	39.35	24.01	0.13	10.65	22.05	0.112243733389326	0.76101426915824	0.978913958218878
Evaluation	16	92	39.35	24.01	0.13	13.27	19.2	0.087534466087591	0.848548735245831	0.978913958218878
Evaluation	16	92	39.35	24.01	0.13	15.89	16.75	0.0664858110165028	0.915034546262334	0.978913958218878
Evaluation	16	92	39.35	24.01	0.13	17.22	13.8	0.0243727178073587	0.939407264069692	0.978913958218878
Evaluation	16	92	39.35	24.01	0.13	18.51	11.4	0.0160849858023063	0.955492249871999	0.978913958218878
Evaluation	16	92	39.35	24.01	0.13	19.6	10	0.00980130569428375	0.965293555566282	0.978913958218878
Evaluation	16	92	39.35	24.01	0.13	20.63	7.95	0.00651622423235819	0.971809779798641	0.978913958218878
Evaluation	16	92	39.35	24.01	0.13	21.69	5.95	0.00402128964747557	0.975831069446116	0.978913958218878
Evaluation	16	92	39.35	24.01	0.13	22.77	4.9	0.00249639395284501	0.978327463398961	0.978913958218878
Evaluation	16	92	39.35	24.01	0.13	24.009	0.01	0.000586494819916488	0.978913958218878	0.978913958218878
Evaluation	16	93	30.05	19.77	0.09	0.09	37.23	NA	NA	0.489032603848724
Evaluation	16	93	30.05	19.77	0.09	0.37	32.9	0.027039309643152	0.027039309643152	0.489032603848724
Evaluation	16	93	30.05	19.77	0.09	0.69	30.55	0.0252954914361376	0.0523348010792896	0.489032603848724
Evaluation	16	93	30.05	19.77	0.09	1.3	30.05	0.0439850381898474	0.096319839269137	0.489032603848724
Evaluation	16	93	30.05	19.77	0.09	1.44	27.8	0.00919950907779601	0.105519348346933	0.489032603848724
Evaluation	16	93	30.05	19.77	0.09	3.435	23.6	0.103490152772005	0.209009501118938	0.489032603848724
Evaluation	16	93	30.05	19.77	0.09	5.435	20.84	0.0775546757154322	0.28656417683437	0.489032603848724
Evaluation	16	93	30.05	19.77	0.09	7.455	18.49	0.0613520603982248	0.347916237232595	0.489032603848724
Evaluation	16	93	30.05	19.77	0.09	9.475	16.5	0.0485589340243593	0.396475171256954	0.489032603848724
Evaluation	16	93	30.05	19.77	0.09	11.475	14.3	0.0372530056862678	0.433728176943222	0.489032603848724
Evaluation	16	93	30.05	19.77	0.09	13.425	12.35	0.0271931130462978	0.46092128998952	0.489032603848724
Evaluation	16	93	30.05	19.77	0.09	14.435	10.7	0.0105364211946389	0.471457711184159	0.489032603848724
Evaluation	16	93	30.05	19.77	0.09	15.435	9.1	0.00769768739945839	0.479155398583617	0.489032603848724
Evaluation	16	93	30.05	19.77	0.09	16.435	7.3	0.00528101725068443	0.484436415834301	0.489032603848724
Evaluation	16	93	30.05	19.77	0.09	17.455	5.4	0.00323026017924656	0.487666676013548	0.489032603848724
Evaluation	16	93	30.05	19.77	0.09	18.435	2.5	0.00120090913475205	0.4888675851483	0.489032603848724
Evaluation	16	93	30.05	19.77	0.09	19.769	0.01	0.000165018700423496	0.489032603848724	0.489032603848724
Evaluation	16	94	26.65	21.53	0.09	0.09	33.47	NA	NA	0.542907018846781
Evaluation	16	94	26.65	21.53	0.09	0.37	31.25	0.0230284622569579	0.0230284622569579	0.542907018846781
Evaluation	16	94	26.65	21.53	0.09	0.66	27.22	0.0194667779739401	0.0424952402308981	0.542907018846781
Evaluation	16	94	26.65	21.53	0.09	1.3	26.65	0.0364673172397091	0.0789625574706072	0.542907018846781
Evaluation	16	94	26.65	21.53	0.09	3.27	21.85	0.0909870518701937	0.169949609340801	0.542907018846781
Evaluation	16	94	26.65	21.53	0.09	5.26	21.49	0.0733940376627538	0.243343647003555	0.542907018846781
Evaluation	16	94	26.65	21.53	0.09	7.26	19.83	0.0670471792625296	0.310390826266084	0.542907018846781
Evaluation	16	94	26.65	21.53	0.09	9.26	19.45	0.0605902638816065	0.370981090147691	0.542907018846781
Evaluation	16	94	26.65	21.53	0.09	11.26	17.75	0.0543432697217962	0.425324359869487	0.542907018846781
Evaluation	16	94	26.65	21.53	0.09	13.25	16.04	0.0446127865018637	0.469937146371351	0.542907018846781
Evaluation	16	94	26.65	21.53	0.09	14.24	14.89	0.0185962306723084	0.488533377043659	0.542907018846781
Evaluation	16	94	26.65	21.53	0.09	15.23	13.55	0.0157225964923701	0.504255973536029	0.542907018846781
Evaluation	16	94	26.65	21.53	0.09	16.24	12.49	0.0134472420926585	0.517703215628688	0.542907018846781
Evaluation	16	94	26.65	21.53	0.09	17.24	10.28	0.0101801915857837	0.527883407214471	0.542907018846781
Evaluation	16	94	26.65	21.53	0.09	18.23	9.5	0.00760532292610672	0.535488730140578	0.542907018846781
Evaluation	16	94	26.65	21.53	0.09	19.2	6.06	0.00461127273675845	0.540100002877337	0.542907018846781
Evaluation	16	94	26.65	21.53	0.09	20.23	4.55	0.0022766584551872	0.542376661332524	0.542907018846781
Evaluation	16	94	26.65	21.53	0.09	21.529	0.01	0.000530357514257428	0.542907018846781	0.542907018846781
Evaluation	16	95	21	15.87	0.07	0.07	26.72	NA	NA	0.21299420333462
Evaluation	16	95	21	15.87	0.07	0.35	24.49	0.0144177494140102	0.0144177494140102	0.21299420333462
Evaluation	16	95	21	15.87	0.07	0.67	21.75	0.0134343147530482	0.0278520641670584	0.21299420333462
Evaluation	16	95	21	15.87	0.07	1.3	21	0.0226069866381563	0.0504590508052147	0.21299420333462
Evaluation	16	95	21	15.87	0.07	2.97	15.64	0.0440207351646923	0.094479785969907	0.21299420333462
Evaluation	16	95	21	15.87	0.07	4.99	14.44	0.035886980881908	0.130366766851815	0.21299420333462
Evaluation	16	95	21	15.87	0.07	7.03	12.15	0.0283202271317298	0.158686993983545	0.21299420333462
Evaluation	16	95	21	15.87	0.07	9.08	10.9	0.0213858053950592	0.180072799378604	0.21299420333462
Evaluation	16	95	21	15.87	0.07	11.14	9.45	0.0167504291224603	0.196823228501064	0.21299420333462
Evaluation	16	95	21	15.87	0.07	12.14	9.1	0.00675643678801176	0.203579665289076	0.21299420333462
Evaluation	16	95	21	15.87	0.07	13.14	7.25	0.00524886501337036	0.208828530302446	0.21299420333462
Evaluation	16	95	21	15.87	0.07	14.13	5	0.00291700559439703	0.211745535896843	0.21299420333462
Evaluation	16	95	21	15.87	0.07	15.09	2.75	0.00113215145253742	0.212877687349381	0.21299420333462
Evaluation	16	95	21	15.87	0.07	15.869	0.01	0.000116515985238942	0.21299420333462	0.21299420333462
Evaluation	16	96	17.4	18.81	0.075	0.075	22.6	NA	NA	0.183288118357211
Evaluation	16	96	17.4	18.81	0.075	0.365	20.04	0.0103529062182418	0.0103529062182418	0.183288118357211
Evaluation	16	96	17.4	18.81	0.075	0.645	18.5	0.00816603697473335	0.0185189431929751	0.183288118357211
Evaluation	16	96	17.4	18.81	0.075	1.3	17.4	0.0165752499891053	0.0350941931820805	0.183288118357211
Evaluation	16	96	17.4	18.81	0.075	3.275	14.15	0.0386007477074732	0.0736949408895536	0.183288118357211
Evaluation	16	96	17.4	18.81	0.075	5.255	13	0.0286572655560973	0.102352206445651	0.183288118357211
Evaluation	16	96	17.4	18.81	0.075	7.275	11.8	0.0243940899640063	0.126746296409657	0.183288118357211
Evaluation	16	96	17.4	18.81	0.075	9.245	10.6	0.0194085080864654	0.146154804496123	0.183288118357211
Evaluation	16	96	17.4	18.81	0.075	10.245	9.85	0.00821138688570553	0.154366191381828	0.183288118357211
Evaluation	16	96	17.4	18.81	0.075	11.225	9.35	0.00709346488439347	0.161459656266222	0.183288118357211
Evaluation	16	96	17.4	18.81	0.075	12.395	7.7	0.00667827838065511	0.168137934646877	0.183288118357211
Evaluation	16	96	17.4	18.81	0.075	13.395	7.25	0.00438846132536845	0.172526395972245	0.183288118357211
Evaluation	16	96	17.4	18.81	0.075	14.375	6.35	0.00355904748539881	0.176085443457644	0.183288118357211
Evaluation	16	96	17.4	18.81	0.075	15.395	5.75	0.00293224870012702	0.179017692157771	0.183288118357211
Evaluation	16	96	17.4	18.81	0.075	16.385	5.18	0.00232223094799889	0.18133992310577	0.183288118357211
Evaluation	16	96	17.4	18.81	0.075	17.375	3.75	0.00155012957550775	0.182890052681278	0.183288118357211
Evaluation	16	96	17.4	18.81	0.075	18.809	0.01	0.000398065675933292	0.183288118357211	0.183288118357211
Fitting	17	97	24.5	9.21	0.05	0.05	28.84	NA	NA	0.201786025151253
Fitting	17	97	24.5	9.21	0.05	0.36	26.15	0.0184059832824895	0.0184059832824895	0.201786025151253
Fitting	17	97	24.5	9.21	0.05	0.72	25	0.0184936939771988	0.0368996772596883	0.201786025151253
Fitting	17	97	24.5	9.21	0.05	1.3	24.5	0.0279041168230367	0.064803794082725	0.201786025151253
Fitting	17	97	24.5	9.21	0.05	3.25	19.54	0.0742607142473469	0.139064508330072	0.201786025151253
Fitting	17	97	24.5	9.21	0.05	4.4	16.3	0.0290043897495199	0.168068898079592	0.201786025151253
Fitting	17	97	24.5	9.21	0.05	5.37	13.75	0.0171985002473001	0.185267398326892	0.201786025151253
Fitting	17	97	24.5	9.21	0.05	6.37	9.1	0.0102518513142121	0.195519249641104	0.201786025151253
Fitting	17	97	24.5	9.21	0.05	7.31	6.35	0.00440569786981191	0.199924947510916	0.201786025151253
Fitting	17	97	24.5	9.21	0.05	8.3	3	0.00169937140575543	0.201624318916671	0.201786025151253
Fitting	17	97	24.5	9.21	0.05	9.209	0.01	0.000161706234581982	0.201786025151253	0.201786025151253
Fitting	17	98	22.8	10.24	0.06	0.06	29.45	NA	NA	0.211264864256907
Fitting	17	98	22.8	10.24	0.06	0.35	26.6	0.01788871404378	0.01788871404378	0.211264864256907
Fitting	17	98	22.8	10.24	0.06	0.59	25	0.0125470184036131	0.0304357324473931	0.211264864256907
Fitting	17	98	22.8	10.24	0.06	1.3	22.8	0.0318525372289122	0.0622882696763053	0.211264864256907
Fitting	17	98	22.8	10.24	0.06	3.17	19.8	0.0666332037445844	0.12892147342089	0.211264864256907
Fitting	17	98	22.8	10.24	0.06	4.17	17.09	0.0267206611989707	0.15564213461986	0.211264864256907
Fitting	17	98	22.8	10.24	0.06	5.17	15.65	0.0210468565092942	0.176688991129155	0.211264864256907
Fitting	17	98	22.8	10.24	0.06	6.16	12.9	0.0158444551603966	0.192533446289551	0.211264864256907
Fitting	17	98	22.8	10.24	0.06	7.16	10.5	0.0107513154587477	0.203284761748299	0.211264864256907
Fitting	17	98	22.8	10.24	0.06	8.15	6.55	0.00565085093747741	0.208935612685776	0.211264864256907
Fitting	17	98	22.8	10.24	0.06	9.15	3.65	0.00204282062299676	0.210978433308773	0.211264864256907
Fitting	17	98	22.8	10.24	0.06	10.239	0.01	0.000286430948133847	0.211264864256907	0.211264864256907
Fitting	17	99	21	10.23	0.05	0.05	28	NA	NA	0.162815787506128
Fitting	17	99	21	10.23	0.05	0.38	22.75	0.0166884469720266	0.0166884469720266	0.162815787506128
Fitting	17	99	21	10.23	0.05	0.67	21.49	0.011144436770499	0.0278328837425256	0.162815787506128
Fitting	17	99	21	10.23	0.05	1.3	21	0.0223328372831167	0.0501657210256423	0.162815787506128
Fitting	17	99	21	10.23	0.05	3.29	16.54	0.0550644750156445	0.105230196041287	0.162815787506128
Fitting	17	99	21	10.23	0.05	4.3	14.35	0.0189228732524259	0.124153069293713	0.162815787506128
Fitting	17	99	21	10.23	0.05	5.28	13.39	0.0148070614661293	0.138960130759842	0.162815787506128
Fitting	17	99	21	10.23	0.05	6.3	10.3	0.0112398414023315	0.150199972162174	0.162815787506128
Fitting	17	99	21	10.23	0.05	7.3	8.25	0.00675643678801176	0.156956408950185	0.162815787506128
Fitting	17	99	21	10.23	0.05	8.3	6.2	0.0040998275003199	0.161056236450505	0.162815787506128
Fitting	17	99	21	10.23	0.05	9.27	2.95	0.00159457082007479	0.16265080727058	0.162815787506128
Fitting	17	99	21	10.23	0.05	10.229	0.01	0.000164980235548444	0.162815787506128	0.162815787506128
Fitting	17	100	20.8	9.95	0.1	0.1	25.75	NA	NA	0.167606499582047
Fitting	17	100	20.8	9.95	0.1	0.51	23.1	0.0192106864149336	0.0192106864149336	0.167606499582047
Fitting	17	100	20.8	9.95	0.1	0.79	22.65	0.0115072121036325	0.0307178985185661	0.167606499582047
Fitting	17	100	20.8	9.95	0.1	1.3	20.8	0.0189051282412115	0.0496230267597776	0.167606499582047
Fitting	17	100	20.8	9.95	0.1	3.32	17.05	0.056821543557264	0.106444570317042	0.167606499582047
Fitting	17	100	20.8	9.95	0.1	4.31	15	0.0199673831841974	0.126411953501239	0.167606499582047
Fitting	17	100	20.8	9.95	0.1	5.32	13.15	0.0157147711974041	0.142126724698643	0.167606499582047
Fitting	17	100	20.8	9.95	0.1	6.31	11.4	0.0117156955552325	0.153842420253875	0.167606499582047
Fitting	17	100	20.8	9.95	0.1	7.27	9.35	0.00811591192146753	0.161958332175343	0.167606499582047
Fitting	17	100	20.8	9.95	0.1	8.27	5.6	0.00438846132536845	0.166346793500711	0.167606499582047
Fitting	17	100	20.8	9.95	0.1	9.27	2.2	0.00119459060652752	0.167541384107239	0.167606499582047
Fitting	17	100	20.8	9.95	0.1	9.949	0.01	6.51154748081949e-05	0.167606499582047	0.167606499582047
Fitting	17	101	15.6	9.19	0.05	0.05	19.8	NA	NA	0.0933138875369387
Fitting	17	101	15.6	9.19	0.05	0.72	17.7	0.0184998083019008	0.0184998083019008	0.0933138875369387
Fitting	17	101	15.6	9.19	0.05	1.3	15.6	0.012628342456442	0.0311281507583429	0.0933138875369387
Fitting	17	101	15.6	9.19	0.05	3.26	12.5	0.0303877539462127	0.0615159047045556	0.0933138875369387
Fitting	17	101	15.6	9.19	0.05	4.29	10.75	0.0109323374635645	0.0724482421681201	0.0933138875369387
Fitting	17	101	15.6	9.19	0.05	5.3	9.65	0.00825299531690692	0.080701237485027	0.0933138875369387
Fitting	17	101	15.6	9.19	0.05	6.23	8.9	0.00628348621285094	0.0869847236978779	0.0933138875369387
Fitting	17	101	15.6	9.19	0.05	7.22	5.9	0.00425783193933678	0.0912425556372147	0.0933138875369387
Fitting	17	101	15.6	9.19	0.05	8.17	3.85	0.00177322043156429	0.093015776068779	0.0933138875369387
Fitting	17	101	15.6	9.19	0.05	9.189	0.01	0.00029811146815971	0.0933138875369387	0.0933138875369387
Fitting	17	102	16.3	9.9	0.05	0.05	21.49	NA	NA	0.112739063382498
Fitting	17	102	16.3	9.9	0.05	0.35	19.49	0.00989224930381803	0.00989224930381803	0.112739063382498
Fitting	17	102	16.3	9.9	0.05	0.67	18.9	0.00926010886855735	0.0191523581723754	0.112739063382498
Fitting	17	102	16.3	9.9	0.05	1.3	16.3	0.0153269509109216	0.034479309083297	0.112739063382498
Fitting	17	102	16.3	9.9	0.05	3.33	13.59	0.0356104742917257	0.0700897833750226	0.112739063382498
Fitting	17	102	16.3	9.9	0.05	4.32	13.05	0.0137953754834512	0.0838851588584738	0.112739063382498
Fitting	17	102	16.3	9.9	0.05	5.33	11.25	0.0117101864779901	0.0955953453364639	0.112739063382498
Fitting	17	102	16.3	9.9	0.05	6.32	9.65	0.00849097685090258	0.104086322187367	0.112739063382498
Fitting	17	102	16.3	9.9	0.05	7.31	7.05	0.00542123242130038	0.109507554608667	0.112739063382498
Fitting	17	102	16.3	9.9	0.05	8.33	4.45	0.00264865713128747	0.112156211739954	0.112739063382498
Fitting	17	102	16.3	9.9	0.05	9.33	0.95	0.00057255526111674	0.112728767001071	0.112739063382498
Fitting	17	102	16.3	9.9	0.05	9.899	0.01	1.02963814265813e-05	0.112739063382498	0.112739063382498
Fitting	18	103	21.8	10.37	0.06	0.06	28.22	NA	NA	0.194875893865369
Fitting	18	103	21.8	10.37	0.06	0.36	24.75	0.0165276493626163	0.0165276493626163	0.194875893865369
Fitting	18	103	21.8	10.37	0.06	0.66	24.1	0.0140565998158051	0.0305842491784214	0.194875893865369
Fitting	18	103	21.8	10.37	0.06	1.3	21.8	0.0264749552740381	0.0570592044524594	0.194875893865369
Fitting	18	103	21.8	10.37	0.06	3.21	18	0.0594058755972215	0.116465080049681	0.194875893865369
Fitting	18	103	21.8	10.37	0.06	4.19	16.95	0.0235044625920921	0.139969542641773	0.194875893865369
Fitting	18	103	21.8	10.37	0.06	5.17	14.85	0.0194585379494739	0.159428080591247	0.194875893865369
Fitting	18	103	21.8	10.37	0.06	6.17	12.75	0.014957122623741	0.174385203214988	0.194875893865369
Fitting	18	103	21.8	10.37	0.06	7.13	10.8	0.0104540108379752	0.184839214052963	0.194875893865369
Fitting	18	103	21.8	10.37	0.06	8.14	7.64	0.00674330956456893	0.191582523617532	0.194875893865369
Fitting	18	103	21.8	10.37	0.06	9.23	4.05	0.00292472751132983	0.194507251128862	0.194875893865369
Fitting	18	103	21.8	10.37	0.06	10.369	0.01	0.000368642736506924	0.194875893865369	0.194875893865369
Fitting	18	104	21.7	10.74	0.08	0.08	28.9	NA	NA	0.194706282714118
Fitting	18	104	21.7	10.74	0.08	0.37	24.59	0.0162919505687476	0.0162919505687476	0.194706282714118
Fitting	18	104	21.7	10.74	0.08	0.62	23.45	0.0113285909628264	0.027620541531574	0.194706282714118
Fitting	18	104	21.7	10.74	0.08	1.3	21.7	0.0272178810682544	0.0548384225998284	0.194706282714118
Fitting	18	104	21.7	10.74	0.08	3.23	17.2	0.057343791120772	0.1121822137206	0.194706282714118
Fitting	18	104	21.7	10.74	0.08	4.21	16.4	0.021723736208455	0.133905949929055	0.194706282714118
Fitting	18	104	21.7	10.74	0.08	5.2	15.24	0.0194597848475981	0.153365734776653	0.194706282714118
Fitting	18	104	21.7	10.74	0.08	6.17	13.94	0.0162170628342327	0.169582797610886	0.194706282714118
Fitting	18	104	21.7	10.74	0.08	7.17	11.09	0.0123013164056712	0.181884114016557	0.194706282714118
Fitting	18	104	21.7	10.74	0.08	8.28	8.4	0.00827897454064119	0.190163088557199	0.194706282714118
Fitting	18	104	21.7	10.74	0.08	9.29	5	0.00356090887904606	0.193723997436245	0.194706282714118
Fitting	18	104	21.7	10.74	0.08	10.29	1.95	0.000948417369687631	0.194672414805932	0.194706282714118
Fitting	18	104	21.7	10.74	0.08	10.739	0.01	3.38679081860984e-05	0.194706282714118	0.194706282714118
Fitting	18	105	17.7	9.8	0.09	0.09	20.69	NA	NA	0.129782861515169
Fitting	18	105	17.7	9.8	0.09	0.71	20.25	0.020404091207679	0.020404091207679	0.129782861515169
Fitting	18	105	17.7	9.8	0.09	1.3	17.7	0.0166842028767011	0.0370882940843801	0.129782861515169
Fitting	18	105	17.7	9.8	0.09	3.31	14.6	0.0411747520070189	0.078263046091399	0.129782861515169
Fitting	18	105	17.7	9.8	0.09	4.3	13.65	0.0155132213389653	0.0937762674303644	0.129782861515169
Fitting	18	105	17.7	9.8	0.09	5.32	12.4	0.0135908155080114	0.107367082938376	0.129782861515169
Fitting	18	105	17.7	9.8	0.09	6.33	10.25	0.0101739049643596	0.117540987902735	0.129782861515169
Fitting	18	105	17.7	9.8	0.09	7.3	9	0.0070576983429062	0.124598686245642	0.129782861515169
Fitting	18	105	17.7	9.8	0.09	8.29	5.24	0.00394171357679902	0.128540399822441	0.129782861515169
Fitting	18	105	17.7	9.8	0.09	9.31	2.45	0.00118435730042744	0.129724757122868	0.129782861515169
Fitting	18	105	17.7	9.8	0.09	9.799	0.01	5.81043923006557e-05	0.129782861515169	0.129782861515169
Fitting	18	106	18.1	10.5	0.08	0.08	21.9	NA	NA	0.139919383765335
Fitting	18	106	18.1	10.5	0.08	0.39	20.65	0.0110202313720303	0.0110202313720303	0.139919383765335
Fitting	18	106	18.1	10.5	0.08	0.75	19.44	0.0113606846094375	0.0223809159814678	0.139919383765335
Fitting	18	106	18.1	10.5	0.08	1.3	18.1	0.0152188247530676	0.0375997407345354	0.139919383765335
Fitting	18	106	18.1	10.5	0.08	3.45	15.05	0.0463911795853671	0.0839909203199025	0.139919383765335
Fitting	18	106	18.1	10.5	0.08	4.41	14.15	0.0160718853609408	0.100062805680843	0.139919383765335
Fitting	18	106	18.1	10.5	0.08	5.41	12.85	0.0143138815279185	0.114376687208762	0.139919383765335
Fitting	18	106	18.1	10.5	0.08	6.41	11.15	0.0113097335529233	0.125686420761685	0.139919383765335
Fitting	18	106	18.1	10.5	0.08	7.4	8.7	0.00765924755897246	0.133345668320658	0.139919383765335
Fitting	18	106	18.1	10.5	0.08	8.4	6.05	0.00427182969810394	0.137617498018761	0.139919383765335
Fitting	18	106	18.1	10.5	0.08	9.4	3.95	0.00196349540849362	0.139580993427255	0.139919383765335
Fitting	18	106	18.1	10.5	0.08	10.499	0.01	0.000338390338080191	0.139919383765335	0.139919383765335
Fitting	18	107	13.5	9.58	0.05	0.05	16.97	NA	NA	0.0757608966701268
Fitting	18	107	13.5	9.58	0.05	0.36	16.75	0.00692096600081089	0.00692096600081089	0.0757608966701268
Fitting	18	107	13.5	9.58	0.05	0.66	13.95	0.00555172436265346	0.0124726903634644	0.0757608966701268
Fitting	18	107	13.5	9.58	0.05	1.3	13.5	0.00946879167384617	0.0219414820373105	0.0757608966701268
Fitting	18	107	13.5	9.58	0.05	3.29	10.95	0.0233582710323266	0.0452997530696371	0.0757608966701268
Fitting	18	107	13.5	9.58	0.05	4.22	10.25	0.00820700240045836	0.0535067554700954	0.0757608966701268
Fitting	18	107	13.5	9.58	0.05	5.22	9.65	0.00777563816717559	0.061282393637271	0.0757608966701268
Fitting	18	107	13.5	9.58	0.05	6.25	9.1	0.00711000095184995	0.068392394589121	0.0757608966701268
Fitting	18	107	13.5	9.58	0.05	7.26	6.45	0.00479525879497401	0.073187653384095	0.0757608966701268
Fitting	18	107	13.5	9.58	0.05	8.25	4.05	0.00214310615098558	0.0753307595350806	0.0757608966701268
Fitting	18	107	13.5	9.58	0.05	9.579	0.01	0.00043013713504627	0.0757608966701268	0.0757608966701268
Fitting	18	108	12.9	8.89	0.07	0.07	16.75	NA	NA	0.0633402442560601
Fitting	18	108	12.9	8.89	0.07	0.37	15.1	0.00597544176306786	0.00597544176306786	0.0633402442560601
Fitting	18	108	12.9	8.89	0.07	0.68	14.05	0.00517212130445553	0.0111475630675234	0.0633402442560601
Fitting	18	108	12.9	8.89	0.07	1.3	12.9	0.00884176806835012	0.0199893311358735	0.0633402442560601
Fitting	18	108	12.9	8.89	0.07	2.31	11.4	0.0117101864779901	0.0316995176138636	0.0633402442560601
Fitting	18	108	12.9	8.89	0.07	3.3	10.25	0.00911131131841574	0.0408108289322794	0.0633402442560601
Fitting	18	108	12.9	8.89	0.07	4.28	9.15	0.00724201509301846	0.0480528440252978	0.0633402442560601
Fitting	18	108	12.9	8.89	0.07	5.27	8.15	0.00581777995399975	0.0538706239792976	0.0633402442560601
Fitting	18	108	12.9	8.89	0.07	6.18	7.55	0.00440423604748029	0.0582748600267779	0.0633402442560601
Fitting	18	108	12.9	8.89	0.07	7.15	5.95	0.00347111627052024	0.0617459762972981	0.0633402442560601
Fitting	18	108	12.9	8.89	0.07	8.18	2.65	0.00149576724024554	0.0632417435375437	0.0633402442560601
Fitting	18	108	12.9	8.89	0.07	8.889	0.01	9.85007185164728e-05	0.0633402442560601	0.0633402442560601
Fitting	19	109	23.1	10.45	0.11	0.11	32.2	NA	NA	0.211414300926767
Fitting	19	109	23.1	10.45	0.11	0.4	28.45	0.0209454404988239	0.0209454404988239	0.211414300926767
Fitting	19	109	23.1	10.45	0.11	0.7	26.35	0.0176893657545681	0.038634806253392	0.211414300926767
Fitting	19	109	23.1	10.45	0.11	1.3	23.1	0.0288080413867678	0.0674428476401598	0.211414300926767
Fitting	19	109	23.1	10.45	0.11	3.31	18.95	0.0697843355497425	0.137227183189902	0.211414300926767
Fitting	19	109	23.1	10.45	0.11	5.29	14.25	0.0428520149453486	0.180079198135251	0.211414300926767
Fitting	19	109	23.1	10.45	0.11	6.4	11.9	0.0149037739626184	0.194982972097869	0.211414300926767
Fitting	19	109	23.1	10.45	0.11	7.39	9.25	0.00869532518117228	0.203678297279042	0.211414300926767
Fitting	19	109	23.1	10.45	0.11	8.36	7.35	0.00524828970921567	0.208926586988257	0.211414300926767
Fitting	19	109	23.1	10.45	0.11	9.39	3.24	0.00226808347803922	0.211194670466296	0.211414300926767
Fitting	19	109	23.1	10.45	0.11	10.449	0.01	0.000219630460470945	0.211414300926767	0.211414300926767
Fitting	19	110	25.8	9.5	0.06	0.06	32.99	NA	NA	0.274370540183908
Fitting	19	110	25.8	9.5	0.06	0.39	31.1	0.0266148714632081	0.0266148714632081	0.274370540183908
Fitting	19	110	25.8	9.5	0.06	0.68	28.6	0.0202944156163283	0.0469092870795364	0.274370540183908
Fitting	19	110	25.8	9.5	0.06	1.3	25.8	0.036026276586894	0.0829355636664305	0.274370540183908
Fitting	19	110	25.8	9.5	0.06	3.47	24.43	0.107501860424442	0.190437424090873	0.274370540183908
Fitting	19	110	25.8	9.5	0.06	4.47	18.04	0.0354155843544581	0.225853008445331	0.274370540183908
Fitting	19	110	25.8	9.5	0.06	5.45	16.35	0.0227572781334144	0.248610286578745	0.274370540183908
Fitting	19	110	25.8	9.5	0.06	6.46	11.55	0.0154368850553477	0.264047171634093	0.274370540183908
Fitting	19	110	25.8	9.5	0.06	7.47	7.8	0.0074252862818257	0.271472457915919	0.274370540183908
Fitting	19	110	25.8	9.5	0.06	8.48	3.7	0.00262268990451014	0.274095147820429	0.274370540183908
Fitting	19	110	25.8	9.5	0.06	9.499	0.01	0.00027539236347936	0.274370540183908	0.274370540183908
Fitting	19	111	18.1	8.8	0.06	0.06	23.53	NA	NA	0.110111143700113
Fitting	19	111	18.1	8.8	0.06	0.32	21.4	0.0103056662858593	0.0103056662858593	0.110111143700113
Fitting	19	111	18.1	8.8	0.06	0.63	19.32	0.0100926943819302	0.0203983606677895	0.110111143700113
Fitting	19	111	18.1	8.8	0.06	1.3	18.1	0.0184209599811625	0.038819320648952	0.110111143700113
Fitting	19	111	18.1	8.8	0.06	3.26	14.15	0.0400262956886094	0.0788456163375614	0.110111143700113
Fitting	19	111	18.1	8.8	0.06	4.39	11.94	0.0151027659363186	0.09394838227388	0.110111143700113
Fitting	19	111	18.1	8.8	0.06	5.39	8.99	0.00860138419772217	0.102549766471602	0.110111143700113
Fitting	19	111	18.1	8.8	0.06	6.43	6.55	0.00493134353701369	0.107481110008616	0.110111143700113
Fitting	19	111	18.1	8.8	0.06	7.44	3.99	0.00220309124987432	0.10968420125849	0.110111143700113
Fitting	19	111	18.1	8.8	0.06	8.799	0.01	0.000426942441622854	0.110111143700113	0.110111143700113
Fitting	19	112	18.5	7.41	0.04	0.04	24.85	NA	NA	0.0997086598000744
Fitting	19	112	18.5	7.41	0.04	0.33	22.6	0.0128203629807895	0.0128203629807895	0.0997086598000744
Fitting	19	112	18.5	7.41	0.04	0.67	20.75	0.0125454721509789	0.0253658351317684	0.0997086598000744
Fitting	19	112	18.5	7.41	0.04	1.3	18.5	0.019056790590059	0.0444226257218274	0.0997086598000744
Fitting	19	112	18.5	7.41	0.04	2.29	15.6	0.0226034037499096	0.067026029471737	0.0997086598000744
Fitting	19	112	18.5	7.41	0.04	3.29	13.8	0.0169716689128555	0.0839976983845925	0.0997086598000744
Fitting	19	112	18.5	7.41	0.04	4.27	9.85	0.0107626261740483	0.0947603245586407	0.0997086598000744
Fitting	19	112	18.5	7.41	0.04	5.26	4.1	0.00378280104079066	0.0985431255994314	0.0997086598000744
Fitting	19	112	18.5	7.41	0.04	6.25	2.95	0.000966147242352476	0.0995092728417839	0.0997086598000744
Fitting	19	112	18.5	7.41	0.04	7.409	0.01	0.000199386958290559	0.0997086598000744	0.0997086598000744
Fitting	19	113	16.15	8.88	0.1	0.1	24.91	NA	NA	0.100152980717406
Fitting	19	113	16.15	8.88	0.1	0.4	20.72	0.0122645631095664	0.0122645631095664	0.100152980717406
Fitting	19	113	16.15	8.88	0.1	0.7	17.84	0.00875840845983114	0.0210229715693975	0.100152980717406
Fitting	19	113	16.15	8.88	0.1	1.3	16.15	0.0136107942701423	0.0346337658395399	0.100152980717406
Fitting	19	113	16.15	8.88	0.1	3.35	13.09	0.0344142641352803	0.0690480299748202	0.100152980717406
Fitting	19	113	16.15	8.88	0.1	4.32	11.55	0.0115633329650175	0.0806113629398378	0.100152980717406
Fitting	19	113	16.15	8.88	0.1	5.29	10	0.00884496611149671	0.0894563290513345	0.100152980717406
Fitting	19	113	16.15	8.88	0.1	6.25	8.5	0.00645126051414664	0.0959075895654811	0.100152980717406
Fitting	19	113	16.15	8.88	0.1	7.25	4.8	0.00347322702808437	0.0993808165935655	0.100152980717406
Fitting	19	113	16.15	8.88	0.1	8.24	1.4	0.000747219958674698	0.10012803655224	0.100152980717406
Fitting	19	113	16.15	8.88	0.1	8.879	0.01	2.49441651661912e-05	0.100152980717406	0.100152980717406
Fitting	19	114	15.15	7.8	0.09	0.09	20.99	NA	NA	0.0705722409671859
Fitting	19	114	15.15	7.8	0.09	0.4	19.25	0.00985615507458204	0.00985615507458204	0.0705722409671859
Fitting	19	114	15.15	7.8	0.09	0.73	16.75	0.00839747716304552	0.0182536322376276	0.0705722409671859
Fitting	19	114	15.15	7.8	0.09	1.3	15.15	0.011389013607032	0.0296426458446596	0.0705722409671859
Fitting	19	114	15.15	7.8	0.09	2.35	12.2	0.0154217568140992	0.0450644026587587	0.0705722409671859
Fitting	19	114	15.15	7.8	0.09	3.35	10.7	0.0102967662716814	0.0553611689304401	0.0705722409671859
Fitting	19	114	15.15	7.8	0.09	4.27	9.7	0.00751757989262809	0.0628787488230682	0.0705722409671859
Fitting	19	114	15.15	7.8	0.09	5.25	6.4	0.00498778491938918	0.0678665337424574	0.0705722409671859
Fitting	19	114	15.15	7.8	0.09	6.3	3.95	0.00220851263741176	0.0700750463798691	0.0705722409671859
Fitting	19	114	15.15	7.8	0.09	7.29	1.05	0.000485965113602171	0.0705610114934713	0.0705722409671859
Fitting	19	114	15.15	7.8	0.09	7.799	0.01	1.12294737146057e-05	0.0705722409671859	0.0705722409671859
Fitting	20	115	17.4	8.58	0.07	0.07	23.49	NA	NA	0.098173970965927
Fitting	20	115	17.4	8.58	0.07	0.38	20.49	0.0117734036474009	0.0117734036474009	0.098173970965927
Fitting	20	115	17.4	8.58	0.07	0.68	19.9	0.00960945707395927	0.0213828607213601	0.098173970965927
Fitting	20	115	17.4	8.58	0.07	1.3	17.4	0.0169371074666752	0.0383199681880353	0.098173970965927
Fitting	20	115	17.4	8.58	0.07	3.28	12.7	0.0352231402059762	0.0735431083940115	0.098173970965927
Fitting	20	115	17.4	8.58	0.07	4.26	10.85	0.010671802730433	0.0842149111244446	0.098173970965927
Fitting	20	115	17.4	8.58	0.07	5.24	9.05	0.00762012540383208	0.0918350365282766	0.098173970965927
Fitting	20	115	17.4	8.58	0.07	6.23	5.35	0.00403078903826185	0.0958658255665385	0.098173970965927
Fitting	20	115	17.4	8.58	0.07	7.17	3.74	0.00152505501264799	0.0973908805791865	0.098173970965927
Fitting	20	115	17.4	8.58	0.07	8.12	2.5	0.000726311088768731	0.0981171916679552	0.098173970965927
Fitting	20	115	17.4	8.58	0.07	8.579	0.01	5.67792979718027e-05	0.098173970965927	0.098173970965927
Fitting	20	116	18.2	8.12	0.09	0.09	23.99	NA	NA	0.0922669825825554
Fitting	20	116	18.2	8.12	0.09	0.66	22.21	0.0238884898963192	0.0238884898963192	0.0922669825825554
Fitting	20	116	18.2	8.12	0.09	1.3	18.2	0.0205204823460259	0.0444089722423451	0.0922669825825554
Fitting	20	116	18.2	8.12	0.09	2.26	13.4	0.0188224125610117	0.0632313848033569	0.0922669825825554
Fitting	20	116	18.2	8.12	0.09	3.17	12.24	0.0117464686530066	0.0749778534563635	0.0922669825825554
Fitting	20	116	18.2	8.12	0.09	4.15	8.75	0.00847775463355187	0.0834556080899154	0.0922669825825554
Fitting	20	116	18.2	8.12	0.09	5.12	7	0.00472457492376365	0.088180183013679	0.0922669825825554
Fitting	20	116	18.2	8.12	0.09	6.1	5.1	0.002817258555024	0.090997441568703	0.0922669825825554
Fitting	20	116	18.2	8.12	0.09	7.07	2.6	0.00112923173486499	0.092126673303568	0.0922669825825554
Fitting	20	116	18.2	8.12	0.09	8.119	0.01	0.000140309278987372	0.0922669825825554	0.0922669825825554
Fitting	20	117	15.5	8.53	0.09	0.09	20.15	NA	NA	0.0763507512191828
Fitting	20	117	15.5	8.53	0.09	0.4	18.25	0.0089754045475999	0.0089754045475999	0.0763507512191828
Fitting	20	117	15.5	8.53	0.09	0.7	17.1	0.00736088412330096	0.0163362886709009	0.0763507512191828
Fitting	20	117	15.5	8.53	0.09	1.3	15.5	0.0125203462819841	0.0288566349528849	0.0763507512191828
Fitting	20	117	15.5	8.53	0.09	3.32	11.05	0.0279582710081506	0.0568149059610356	0.0763507512191828
Fitting	20	117	15.5	8.53	0.09	4.3	9.85	0.00840520940796416	0.0652201153689997	0.0763507512191828
Fitting	20	117	15.5	8.53	0.09	5.29	7.25	0.00568404235473643	0.0709041577237362	0.0763507512191828
Fitting	20	117	15.5	8.53	0.09	6.3	5.9	0.0034292786012299	0.0743334363249661	0.0763507512191828
Fitting	20	117	15.5	8.53	0.09	7.29	3.5	0.00171759509751551	0.0760510314224816	0.0763507512191828
Fitting	20	117	15.5	8.53	0.09	8.529	0.01	0.000299719796701238	0.0763507512191828	0.0763507512191828
Fitting	20	118	14.5	6.51	0.1	0.1	20.49	NA	NA	0.0526155385975972
Fitting	20	118	14.5	6.51	0.1	0.42	17.35	0.00899667689977588	0.00899667689977588	0.0526155385975972
Fitting	20	118	14.5	6.51	0.1	0.71	15.8	0.00625741492081696	0.0152540918205928	0.0526155385975972
Fitting	20	118	14.5	6.51	0.1	1.3	14.5	0.0106357264475451	0.0258898182681379	0.0526155385975972
Fitting	20	118	14.5	6.51	0.1	2.36	11	0.0135336866273536	0.0394235048954915	0.0526155385975972
Fitting	20	118	14.5	6.51	0.1	3.35	8.25	0.00720321789636818	0.0466267227918596	0.0526155385975972
Fitting	20	118	14.5	6.51	0.1	4.36	5.95	0.0039987840631034	0.050625506854963	0.0526155385975972
Fitting	20	118	14.5	6.51	0.1	5.35	3.45	0.00171759509751551	0.0523431019524786	0.0526155385975972
Fitting	20	118	14.5	6.51	0.1	6.509	0.01	0.000272436645118615	0.0526155385975972	0.0526155385975972
Fitting	20	119	10.9	5.75	0.1	0.1	13.94	NA	NA	0.0293920751733203
Fitting	20	119	10.9	5.75	0.1	0.49	13.59	0.00580372625524841	0.00580372625524841	0.0293920751733203
Fitting	20	119	10.9	5.75	0.1	0.71	11.75	0.00277374027110868	0.00857746652635709	0.0293920751733203
Fitting	20	119	10.9	5.75	0.1	1.3	10.9	0.00594317220690312	0.0145206387332602	0.0293920751733203
Fitting	20	119	10.9	5.75	0.1	3.31	6.75	0.0122946272676883	0.0268152660009485	0.0293920751733203
Fitting	20	119	10.9	5.75	0.1	4.32	3.74	0.00218223863411181	0.0289975046350603	0.0293920751733203
Fitting	20	119	10.9	5.75	0.1	5.749	0.01	0.000394570538259945	0.0293920751733203	0.0293920751733203
Fitting	20	120	9.1	5.7	0.04	0.04	13	NA	NA	0.0182859018016463
Fitting	20	120	9.1	5.7	0.04	0.35	10.6	0.00339012404841528	0.00339012404841528	0.0182859018016463
Fitting	20	120	9.1	5.7	0.04	0.64	10.1	0.00243988062799775	0.00583000467641303	0.0182859018016463
Fitting	20	120	9.1	5.7	0.04	1.3	9.1	0.00477723145275478	0.0106072361291678	0.0182859018016463
Fitting	20	120	9.1	5.7	0.04	2.27	6.65	0.00472457492376365	0.0153318110529315	0.0182859018016463
Fitting	20	120	9.1	5.7	0.04	3.27	3.95	0.00220618344098343	0.0175379944939149	0.0182859018016463
Fitting	20	120	9.1	5.7	0.04	5.699	0.01	0.000747907307731377	0.0182859018016463	0.0182859018016463
Evaluation	21	121	19.4	9.94	0.1	0.1	25.03	NA	NA	0.14785564051041
Evaluation	21	121	19.4	9.94	0.1	0.38	23.05	0.012709159770376	0.012709159770376	0.14785564051041
Evaluation	21	121	19.4	9.94	0.1	0.7	20.94	0.0121587181799479	0.0248678779503239	0.14785564051041
Evaluation	21	121	19.4	9.94	0.1	1.3	19.4	0.0191713602526202	0.0440392382029442	0.14785564051041
Evaluation	21	121	19.4	9.94	0.1	3.36	16.35	0.0516950789206683	0.0957343171236124	0.14785564051041
Evaluation	21	121	19.4	9.94	0.1	4.35	14.45	0.0184402378147025	0.114174554938315	0.14785564051041
Evaluation	21	121	19.4	9.94	0.1	5.34	12.73	0.0143603157595951	0.12853487069791	0.14785564051041
Evaluation	21	121	19.4	9.94	0.1	6.33	9.95	0.0099988760580383	0.138533746755948	0.14785564051041
Evaluation	21	121	19.4	9.94	0.1	7.31	7.1	0.00559377163507864	0.144127518391027	0.14785564051041
Evaluation	21	121	19.4	9.94	0.1	8.29	4.55	0.0026116069546769	0.146739125345704	0.14785564051041
Evaluation	21	121	19.4	9.94	0.1	9.26	2.75	0.00101495630209066	0.147754081647795	0.14785564051041
Evaluation	21	121	19.4	9.94	0.1	9.939	0.01	0.000101558862615201	0.14785564051041	0.14785564051041
Evaluation	21	122	18.5	9.72	0.11	0.11	24.25	NA	NA	0.121288244834653
Evaluation	21	122	18.5	9.72	0.11	0.43	21.15	0.0129506502277463	0.0129506502277463	0.121288244834653
Evaluation	21	122	18.5	9.72	0.11	0.72	19.95	0.00961859262904637	0.0225692428567926	0.121288244834653
Evaluation	21	122	18.5	9.72	0.11	1.3	18.5	0.0168364518198018	0.0394056946765945	0.121288244834653
Evaluation	21	122	18.5	9.72	0.11	3.36	13.8	0.0421989995693826	0.0816046942459771	0.121288244834653
Evaluation	21	122	18.5	9.72	0.11	4.32	11.9	0.0124499431906171	0.0940546374365942	0.121288244834653
Evaluation	21	122	18.5	9.72	0.11	5.43	11.65	0.0120874500314088	0.106142087468003	0.121288244834653
Evaluation	21	122	18.5	9.72	0.11	6.43	8.95	0.00833228911548353	0.114474376583487	0.121288244834653
Evaluation	21	122	18.5	9.72	0.11	7.42	6.05	0.00437368602241954	0.118848062605906	0.121288244834653
Evaluation	21	122	18.5	9.72	0.11	8.43	4.05	0.00202299128286639	0.120871053888772	0.121288244834653
Evaluation	21	122	18.5	9.72	0.11	9.719	0.01	0.000417190945880092	0.121288244834653	0.121288244834653
Evaluation	21	123	14.9	8.31	0.1	0.1	19.49	NA	NA	0.073937818132315
Evaluation	21	123	14.9	8.31	0.1	0.49	17.7	0.0105912410832362	0.0105912410832362	0.073937818132315
Evaluation	21	123	14.9	8.31	0.1	0.74	16.4	0.00570793023987617	0.0162991713231124	0.073937818132315
Evaluation	21	123	14.9	8.31	0.1	1.3	14.9	0.0107722541737838	0.0270714254968962	0.073937818132315
Evaluation	21	123	14.9	8.31	0.1	3.34	11	0.0268695000414208	0.053940925538317	0.073937818132315
Evaluation	21	123	14.9	8.31	0.1	4.34	10	0.00865901475145687	0.0625999402897738	0.073937818132315
Evaluation	21	123	14.9	8.31	0.1	5.34	7.6	0.00608212337734984	0.0686820636671237	0.073937818132315
Evaluation	21	123	14.9	8.31	0.1	6.35	5.55	0.0034292786012299	0.0721113422683536	0.073937818132315
Evaluation	21	123	14.9	8.31	0.1	7.34	3.5	0.00159207030867207	0.0737034125770256	0.073937818132315
Evaluation	21	123	14.9	8.31	0.1	8.309	0.01	0.000234405555289346	0.073937818132315	0.073937818132315
Evaluation	21	124	14.7	8.7	0.1	0.1	19.1	NA	NA	0.0746343357308039
Evaluation	21	124	14.7	8.7	0.1	0.37	18.1	0.00733634141244249	0.00733634141244249	0.0746343357308039
Evaluation	21	124	14.7	8.7	0.1	0.66	16.3	0.00673821358712553	0.014074554999568	0.0746343357308039
Evaluation	21	124	14.7	8.7	0.1	1.3	14.7	0.0120762821603992	0.0261508371599672	0.0746343357308039
Evaluation	21	124	14.7	8.7	0.1	2.35	12.35	0.0150852922408997	0.0412361294008669	0.0746343357308039
Evaluation	21	124	14.7	8.7	0.1	3.48	11.64	0.0127693511344574	0.0540054805353243	0.0746343357308039
Evaluation	21	124	14.7	8.7	0.1	4.56	9	0.0090338532506014	0.0630393337859257	0.0746343357308039
Evaluation	21	124	14.7	8.7	0.1	5.49	8.25	0.00543364220315591	0.0684729759890816	0.0746343357308039
Evaluation	21	124	14.7	8.7	0.1	6.48	6.65	0.00431556459483272	0.0727885405839143	0.0746343357308039
Evaluation	21	124	14.7	8.7	0.1	7.35	3.15	0.00164059466157603	0.0744291352454904	0.0746343357308039
Evaluation	21	124	14.7	8.7	0.1	7.99	0.8	0.000196066797510539	0.0746252020430009	0.0746343357308039
Evaluation	21	124	14.7	8.7	0.1	8.699	0.01	9.13368780296479e-06	0.0746343357308039	0.0746343357308039
Evaluation	21	125	12.1	8	0.09	0.09	18.75	NA	NA	0.0482959728409084
Evaluation	21	125	12.1	8	0.09	0.39	16.55	0.00734007598070945	0.00734007598070945	0.0482959728409084
Evaluation	21	125	12.1	8	0.09	0.7	14.15	0.00573678184140857	0.013076857822118	0.0482959728409084
Evaluation	21	125	12.1	8	0.09	1.3	12.1	0.00811782632949081	0.0211946841516088	0.0482959728409084
Evaluation	21	125	12.1	8	0.09	3.31	9.05	0.0176541450648043	0.0388488292164132	0.0482959728409084
Evaluation	21	125	12.1	8	0.09	4.32	6.7	0.00491940275567143	0.0437682319720846	0.0482959728409084
Evaluation	21	125	12.1	8	0.09	5.32	4.7	0.00255175863287831	0.0463199906049629	0.0482959728409084
Evaluation	21	125	12.1	8	0.09	6.31	4	0.00147130797794193	0.0477912985829049	0.0482959728409084
Evaluation	21	125	12.1	8	0.09	7.31	1	0.000490873852123405	0.0482821724350283	0.0482959728409084
Evaluation	21	125	12.1	8	0.09	7.999	0.01	1.38004058801479e-05	0.0482959728409084	0.0482959728409084
Evaluation	21	126	12.3	7.91	0.09	0.09	17.65	NA	NA	0.0474042938715467
Evaluation	21	126	12.3	7.91	0.09	0.41	14.59	0.00653085339234387	0.00653085339234387	0.0474042938715467
Evaluation	21	126	12.3	7.91	0.09	0.73	13.9	0.00509993647845006	0.0116307898707939	0.0474042938715467
Evaluation	21	126	12.3	7.91	0.09	1.3	12.3	0.00768258419277626	0.0193133740635702	0.0474042938715467
Evaluation	21	126	12.3	7.91	0.09	2.29	10	0.00966662365372895	0.0289799977172991	0.0474042938715467
Evaluation	21	126	12.3	7.91	0.09	3.28	8.75	0.00683388441003053	0.0358138821273297	0.0474042938715467
Evaluation	21	126	12.3	7.91	0.09	4.28	7.2	0.00499518140659299	0.0408090635339227	0.0474042938715467
Evaluation	21	126	12.3	7.91	0.09	5.28	6	0.00342119439975928	0.0442302579336819	0.0474042938715467
Evaluation	21	126	12.3	7.91	0.09	6.29	4.45	0.00216562793419485	0.0463958858678768	0.0474042938715467
Evaluation	21	126	12.3	7.91	0.09	7.08	3	0.000860933340888346	0.0472568192087651	0.0474042938715467
Evaluation	21	126	12.3	7.91	0.09	7.909	0.01	0.000147474662781587	0.0474042938715467	0.0474042938715467
Fitting	22	127	19.5	11.52	0.1	0.1	23.83	NA	NA	0.160935240589485
Fitting	22	127	19.5	11.52	0.1	0.36	22.84	0.0111193356415464	0.0111193356415464	0.160935240589485
Fitting	22	127	19.5	11.52	0.1	0.7	20.15	0.01233796964205	0.0234573052835964	0.160935240589485
Fitting	22	127	19.5	11.52	0.1	1.3	19.5	0.0185211318620371	0.0419784371456335	0.160935240589485
Fitting	22	127	19.5	11.52	0.1	2.68	16.74	0.035586506394148	0.0775649435397815	0.160935240589485
Fitting	22	127	19.5	11.52	0.1	4.65	14.65	0.0381134925675701	0.115678436107352	0.160935240589485
Fitting	22	127	19.5	11.52	0.1	5.66	12.75	0.0148885495100948	0.130566985617446	0.160935240589485
Fitting	22	127	19.5	11.52	0.1	6.64	11.64	0.0114466806425114	0.142013666259958	0.160935240589485
Fitting	22	127	19.5	11.52	0.1	7.67	9.8	0.00929644013095906	0.151310106390917	0.160935240589485
Fitting	22	127	19.5	11.52	0.1	8.68	7	0.00559718713534172	0.156907293526259	0.160935240589485
Fitting	22	127	19.5	11.52	0.1	9.67	4.95	0.00277588132540696	0.159683174851665	0.160935240589485
Fitting	22	127	19.5	11.52	0.1	10.67	2.65	0.00113411494794592	0.160817289799611	0.160935240589485
Fitting	22	127	19.5	11.52	0.1	11.519	0.01	0.000117950789873745	0.160935240589485	0.160935240589485
Fitting	22	128	19.2	10.45	0.07	0.07	23.93	NA	NA	0.148738346237032
Fitting	22	128	19.2	10.45	0.07	0.38	21.07	0.0123258424268187	0.0123258424268187	0.148738346237032
Fitting	22	128	19.2	10.45	0.07	0.68	20.47	0.010164455740881	0.0224902981676997	0.148738346237032
Fitting	22	128	19.2	10.45	0.07	1.3	19.2	0.0191578152366244	0.0416481134043241	0.148738346237032
Fitting	22	128	19.2	10.45	0.07	3.27	15.85	0.0475195326560368	0.0891676460603609	0.148738346237032
Fitting	22	128	19.2	10.45	0.07	4.27	14.4	0.0179672101723469	0.107134856232708	0.148738346237032
Fitting	22	128	19.2	10.45	0.07	5.27	12.9	0.0146337349299621	0.12176859116267	0.148738346237032
Fitting	22	128	19.2	10.45	0.07	6.23	11.75	0.0114534142929352	0.133222005455605	0.148738346237032
Fitting	22	128	19.2	10.45	0.07	7.19	9.5	0.00851175259581984	0.141733758051425	0.148738346237032
Fitting	22	128	19.2	10.45	0.07	8.15	6.15	0.00461668036019308	0.146350438411618	0.148738346237032
Fitting	22	128	19.2	10.45	0.07	9.14	3.55	0.00182897830155313	0.148179416713171	0.148738346237032
Fitting	22	128	19.2	10.45	0.07	10.14	1.7	0.000541188421966054	0.148720605135137	0.148738346237032
Fitting	22	128	19.2	10.45	0.07	10.449	0.01	1.77411018950864e-05	0.148738346237032	0.148738346237032
Fitting	22	129	15	10.89	0.07	0.07	16.65	NA	NA	0.0882275941412627
Fitting	22	129	15	10.89	0.07	0.37	15.64	0.00614168070912889	0.00614168070912889	0.0882275941412627
Fitting	22	129	15	10.89	0.07	1.3	15	0.0171431395531625	0.0232848202622914	0.0882275941412627
Fitting	22	129	15	10.89	0.07	2.29	13.3	0.0155681839933137	0.0388530042556051	0.0882275941412627
Fitting	22	129	15	10.89	0.07	3.3	11.8	0.0124939195972812	0.0513469238528863	0.0882275941412627
Fitting	22	129	15	10.89	0.07	4.29	10.9	0.0100165185355225	0.0613634423884088	0.0882275941412627
Fitting	22	129	15	10.89	0.07	5.29	10	0.00857674429384099	0.0699401866822498	0.0882275941412627
Fitting	22	129	15	10.89	0.07	6.3	8.7	0.00693480856490095	0.0768749952471507	0.0882275941412627
Fitting	22	129	15	10.89	0.07	7.29	7.5	0.00510146737655015	0.0819764626237009	0.0882275941412627
Fitting	22	129	15	10.89	0.07	8.29	5.65	0.00339532534775238	0.0853717879714533	0.0882275941412627
Fitting	22	129	15	10.89	0.07	9.33	4.2	0.00198123362601395	0.0873530215974672	0.0882275941412627
Fitting	22	129	15	10.89	0.07	10.27	2.4	0.000803980683943432	0.0881570022814107	0.0882275941412627
Fitting	22	129	15	10.89	0.07	10.889	0.01	7.05918598520246e-05	0.0882275941412627	0.0882275941412627
Fitting	22	130	14.8	9.87	0.09	0.09	18.25	NA	NA	0.0793665251683015
Fitting	22	130	14.8	9.87	0.09	0.4	15.84	0.00707368288413739	0.00707368288413739	0.0793665251683015
Fitting	22	130	14.8	9.87	0.09	0.71	15.38	0.00593276821414718	0.0130064510982846	0.0793665251683015
Fitting	22	130	14.8	9.87	0.09	1.3	14.8	0.0105516498883126	0.0235581009865972	0.0793665251683015
Fitting	22	130	14.8	9.87	0.09	2.31	12.33	0.014596571243682	0.0381546722302792	0.0793665251683015
Fitting	22	130	14.8	9.87	0.09	3.29	11.25	0.0106990093547821	0.0488536815850613	0.0793665251683015
Fitting	22	130	14.8	9.87	0.09	4.28	10.3	0.00902733654678529	0.0578810181318466	0.0793665251683015
Fitting	22	130	14.8	9.87	0.09	5.3	9.6	0.0079311509305191	0.0658121690623657	0.0793665251683015
Fitting	22	130	14.8	9.87	0.09	6.27	7.95	0.0058661864971792	0.0716783555595449	0.0793665251683015
Fitting	22	130	14.8	9.87	0.09	7.27	6.7	0.00421410293309422	0.0758924584926391	0.0793665251683015
Fitting	22	130	14.8	9.87	0.09	8.27	4.5	0.0024630086404144	0.0783554671330535	0.0793665251683015
Fitting	22	130	14.8	9.87	0.09	9.24	2.5	0.000933249367657019	0.0792887165007105	0.0793665251683015
Fitting	22	130	14.8	9.87	0.09	9.869	0.01	7.78086675909886e-05	0.0793665251683015	0.0793665251683015
Fitting	22	131	10.9	8.32	0.05	0.05	16.38	NA	NA	0.0446030455795438
Fitting	22	131	10.9	8.32	0.05	0.34	13.35	0.00503289310444163	0.00503289310444163	0.0446030455795438
Fitting	22	131	10.9	8.32	0.05	0.67	11.95	0.00414748546087485	0.00918037856531648	0.0446030455795438
Fitting	22	131	10.9	8.32	0.05	1.3	10.9	0.00645866632795362	0.0156390448932701	0.0446030455795438
Fitting	22	131	10.9	8.32	0.05	2.28	9.6	0.00808655766511055	0.0237256025583807	0.0446030455795438
Fitting	22	131	10.9	8.32	0.05	3.24	9.25	0.00669767133393096	0.0304232738923116	0.0446030455795438
Fitting	22	131	10.9	8.32	0.05	4.27	8.15	0.00612301905971794	0.0365462929520296	0.0446030455795438
Fitting	22	131	10.9	8.32	0.05	5.27	6.35	0.00412824909635784	0.0406745420483874	0.0446030455795438
Fitting	22	131	10.9	8.32	0.05	6.27	4.9	0.00248504887637474	0.0431595909247621	0.0446030455795438
Fitting	22	131	10.9	8.32	0.05	7.3	3	0.0012621800089741	0.0444217709337362	0.0446030455795438
Fitting	22	131	10.9	8.32	0.05	8.319	0.01	0.000181274645807524	0.0446030455795438	0.0446030455795438
Fitting	22	132	10.8	8.3	0.11	0.11	17.89	NA	NA	0.0441252401343582
Fitting	22	132	10.8	8.3	0.11	0.41	13.86	0.0059379782706738	0.0059379782706738	0.0441252401343582
Fitting	22	132	10.8	8.3	0.11	0.72	13.35	0.00450659642070221	0.010444574691376	0.0441252401343582
Fitting	22	132	10.8	8.3	0.11	1.3	10.8	0.00664189726510499	0.017086471956481	0.0441252401343582
Fitting	22	132	10.8	8.3	0.11	2.26	9.35	0.00765334381915297	0.024739815775634	0.0441252401343582
Fitting	22	132	10.8	8.3	0.11	3.31	8.5	0.00656894506582397	0.0313087608414579	0.0441252401343582
Fitting	22	132	10.8	8.3	0.11	4.31	7.85	0.00524886501337036	0.0365576258548283	0.0441252401343582
Fitting	22	132	10.8	8.3	0.11	5.32	6.35	0.00399878406310341	0.0405564099179317	0.0441252401343582
Fitting	22	132	10.8	8.3	0.11	6.33	4.65	0.00239958773872005	0.0429559976566518	0.0441252401343582
Fitting	22	132	10.8	8.3	0.11	7.36	2.55	0.00104841230035599	0.0440044099570077	0.0441252401343582
Fitting	22	132	10.8	8.3	0.11	8.299	0.01	0.000120830177350485	0.0441252401343582	0.0441252401343582
Evaluation	23	133	29.7	17.05	0.07	0.07	36.6	NA	NA	0.516894313785151
Evaluation	23	133	29.7	17.05	0.07	0.36	36.2	0.0301780133666774	0.0301780133666774	0.516894313785151
Evaluation	23	133	29.7	17.05	0.07	0.73	32.24	0.0340291903272704	0.0642072036939478	0.516894313785151
Evaluation	23	133	29.7	17.05	0.07	1.3	29.7	0.0429385275740644	0.107145731268012	0.516894313785151
Evaluation	23	133	29.7	17.05	0.07	3.31	25.15	0.118735124313505	0.225880855581517	0.516894313785151
Evaluation	23	133	29.7	17.05	0.07	5.29	23.38	0.0915620827455913	0.317442938327109	0.516894313785151
Evaluation	23	133	29.7	17.05	0.07	7.29	19.85	0.0733888963678364	0.390831834694945	0.516894313785151
Evaluation	23	133	29.7	17.05	0.07	9.29	17.75	0.0555182253742388	0.446350060069184	0.516894313785151
Evaluation	23	133	29.7	17.05	0.07	10.28	15.9	0.0220107692938718	0.468360829363055	0.516894313785151
Evaluation	23	133	29.7	17.05	0.07	11.33	14.15	0.0186169332573867	0.486977762620442	0.516894313785151
Evaluation	23	133	29.7	17.05	0.07	12.32	11.8	0.0130900048964994	0.500067767516942	0.516894313785151
Evaluation	23	133	29.7	17.05	0.07	13.3	9.3	0.00856684434999137	0.508634611866933	0.516894313785151
Evaluation	23	133	29.7	17.05	0.07	14.3	6.75	0.00505801325966478	0.513692625126598	0.516894313785151
Evaluation	23	133	29.7	17.05	0.07	15.3	4.05	0.00229022104446696	0.515982846171065	0.516894313785151
Evaluation	23	133	29.7	17.05	0.07	16.29	2.45	0.000821281041987668	0.516804127213052	0.516894313785151
Evaluation	23	133	29.7	17.05	0.07	17.049	0.01	9.01865720985636e-05	0.516894313785151	0.516894313785151
Evaluation	23	134	31.75	17.38	0.07	0.07	40.47	NA	NA	0.609706937361086
Evaluation	23	134	31.75	17.38	0.07	0.39	36.29	0.0370211410687881	0.0370211410687881	0.609706937361086
Evaluation	23	134	31.75	17.38	0.07	0.7	34.7	0.030675096399966	0.0676962374687542	0.609706937361086
Evaluation	23	134	31.75	17.38	0.07	1.3	31.75	0.0520200914068977	0.119716328875652	0.609706937361086
Evaluation	23	134	31.75	17.38	0.07	3.35	27.85	0.142980321929811	0.262696650805463	0.609706937361086
Evaluation	23	134	31.75	17.38	0.07	5.3	25.39	0.108527698948231	0.371224349753694	0.609706937361086
Evaluation	23	134	31.75	17.38	0.07	7.41	21.45	0.0908962817551137	0.462120631508808	0.609706937361086
Evaluation	23	134	31.75	17.38	0.07	9.3	19.14	0.0611406141498631	0.523261245658671	0.609706937361086
Evaluation	23	134	31.75	17.38	0.07	10.3	16.9	0.0255034805777685	0.548764726236439	0.609706937361086
Evaluation	23	134	31.75	17.38	0.07	11.4	15.45	0.0226032633599879	0.571367989596427	0.609706937361086
Evaluation	23	134	31.75	17.38	0.07	12.4	12.75	0.0156145008865047	0.586982490482932	0.609706937361086
Evaluation	23	134	31.75	17.38	0.07	13.4	10.4	0.0105228136805842	0.597505304163516	0.609706937361086
Evaluation	23	134	31.75	17.38	0.07	14.36	8.35	0.00662679700366596	0.604132101167182	0.609706937361086
Evaluation	23	134	31.75	17.38	0.07	15.39	5.74	0.00401503283191171	0.608147133999094	0.609706937361086
Evaluation	23	134	31.75	17.38	0.07	16.37	2.8	0.00140336844499412	0.609550502444088	0.609706937361086
Evaluation	23	134	31.75	17.38	0.07	17.379	0.01	0.000156434916998615	0.609706937361086	0.609706937361086
Evaluation	23	135	23.15	17.35	0.04	0.04	29.14	NA	NA	0.278396150453943
Evaluation	23	135	23.15	17.35	0.04	0.32	26.25	0.0168674973918338	0.0168674973918338	0.278396150453943
Evaluation	23	135	23.15	17.35	0.04	0.61	24.56	0.0147003027061127	0.0315678000979465	0.278396150453943
Evaluation	23	135	23.15	17.35	0.04	1.3	23.15	0.0308388243888288	0.0624066244867753	0.278396150453943
Evaluation	23	135	23.15	17.35	0.04	3.26	17.73	0.0643143279193648	0.12672095240614	0.278396150453943
Evaluation	23	135	23.15	17.35	0.04	5.25	16.15	0.0448507561959821	0.171571708602122	0.278396150453943
Evaluation	23	135	23.15	17.35	0.04	6.23	15.4	0.0191537887358601	0.190725497337982	0.278396150453943
Evaluation	23	135	23.15	17.35	0.04	7.22	14.45	0.0173202340173836	0.208045731355366	0.278396150453943
Evaluation	23	135	23.15	17.35	0.04	8.23	13.85	0.0158826927608554	0.223928424116221	0.278396150453943
Evaluation	23	135	23.15	17.35	0.04	9.2	12.45	0.0131738623492792	0.2371022864655	0.278396150453943
Evaluation	23	135	23.15	17.35	0.04	10.22	10.85	0.0108728126276345	0.247975099093135	0.278396150453943
Evaluation	23	135	23.15	17.35	0.04	11.2	9.95	0.00832496920460065	0.256300068297736	0.278396150453943
Evaluation	23	135	23.15	17.35	0.04	12.22	9.35	0.00746010052803986	0.263760168825775	0.278396150453943
Evaluation	23	135	23.15	17.35	0.04	13.27	7.9	0.00613475732614376	0.269894926151919	0.278396150453943
Evaluation	23	135	23.15	17.35	0.04	14.26	6.5	0.00403078903826185	0.273925715190181	0.278396150453943
Evaluation	23	135	23.15	17.35	0.04	15.25	5.6	0.00284600609129976	0.276771721281481	0.278396150453943
Evaluation	23	135	23.15	17.35	0.04	16.25	2.95	0.00143536423099405	0.278207085512475	0.278396150453943
Evaluation	23	135	23.15	17.35	0.04	17.349	0.01	0.000189064941467924	0.278396150453943	0.278396150453943
Evaluation	23	136	25.85	15.39	0.09	0.09	31.15	NA	NA	0.363177773398629
Evaluation	23	136	25.85	15.39	0.09	0.38	28.79	0.0204579147794361	0.0204579147794361	0.363177773398629
Evaluation	23	136	25.85	15.39	0.09	0.66	27.52	0.0174324719898774	0.0378903867693135	0.363177773398629
Evaluation	23	136	25.85	15.39	0.09	1.3	25.85	0.0357935084473672	0.0736838952166807	0.363177773398629
Evaluation	23	136	25.85	15.39	0.09	3.26	22.3	0.0892233539004867	0.162907249117167	0.363177773398629
Evaluation	23	136	25.85	15.39	0.09	5.25	19.39	0.0679120369238812	0.230819286041049	0.363177773398629
Evaluation	23	136	25.85	15.39	0.09	7.24	17.45	0.0530300711120658	0.283849357153114	0.363177773398629
Evaluation	23	136	25.85	15.39	0.09	8.21	16.25	0.0216302443745795	0.305479601527694	0.363177773398629
Evaluation	23	136	25.85	15.39	0.09	9.2	15.05	0.0190438064857964	0.32452340801349	0.363177773398629
Evaluation	23	136	25.85	15.39	0.09	10.18	12.65	0.0147643898414341	0.339287797854925	0.363177773398629
Evaluation	23	136	25.85	15.39	0.09	11.18	10.5	0.0105228136805842	0.349810611535509	0.363177773398629
Evaluation	23	136	25.85	15.39	0.09	12.17	8.39	0.00693631808053605	0.356746929616045	0.363177773398629
Evaluation	23	136	25.85	15.39	0.09	13.17	5.85	0.00398152886545356	0.360728458481498	0.363177773398629
Evaluation	23	136	25.85	15.39	0.09	14.15	4	0.00186693168605161	0.36259539016755	0.363177773398629
Evaluation	23	136	25.85	15.39	0.09	15.13	1.45	0.000571543079233661	0.363166933246784	0.363177773398629
Evaluation	23	136	25.85	15.39	0.09	15.389	0.01	1.08401518450096e-05	0.363177773398629	0.363177773398629
Evaluation	23	137	16.6	14.29	0.06	0.06	23.6	NA	NA	0.143222951929231
Evaluation	23	137	16.6	14.29	0.06	0.37	20.5	0.0118377390667167	0.0118377390667167	0.143222951929231
Evaluation	23	137	16.6	14.29	0.06	0.66	17.85	0.00837449494016295	0.0202122340068796	0.143222951929231
Evaluation	23	137	16.6	14.29	0.06	1.3	16.6	0.014913800061048	0.0351260340679276	0.143222951929231
Evaluation	23	137	16.6	14.29	0.06	3.36	14.1	0.0381218406235537	0.0732478746914814	0.143222951929231
Evaluation	23	137	16.6	14.29	0.06	4.38	12.65	0.0143310375690502	0.0875789122605316	0.143222951929231
Evaluation	23	137	16.6	14.29	0.06	5.35	12.1	0.0116668074648041	0.0992457197253357	0.143222951929231
Evaluation	23	137	16.6	14.29	0.06	6.34	11.04	0.0104085874137349	0.109654307139071	0.143222951929231
Evaluation	23	137	16.6	14.29	0.06	7.33	10.35	0.0088937855581256	0.118548092697196	0.143222951929231
Evaluation	23	137	16.6	14.29	0.06	8.33	9.1	0.00742795221771658	0.125976044914913	0.143222951929231
Evaluation	23	137	16.6	14.29	0.06	9.36	8.1	0.00598306896098215	0.131959113875895	0.143222951929231
Evaluation	23	137	16.6	14.29	0.06	10.41	7.2	0.00482616372182986	0.136785277597725	0.143222951929231
Evaluation	23	137	16.6	14.29	0.06	11.39	5.8	0.00325194109554714	0.140037218693272	0.143222951929231
Evaluation	23	137	16.6	14.29	0.06	12.4	4.5	0.00210390300165959	0.142141121694932	0.143222951929231
Evaluation	23	137	16.6	14.29	0.06	13.39	2.55	0.000966147242352476	0.143107268937284	0.143222951929231
Evaluation	23	137	16.6	14.29	0.06	14.289	0.01	0.000115682991946843	0.143222951929231	0.143222951929231
Evaluation	23	138	17.6	15.32	0.06	0.06	23.55	NA	NA	0.188244304342475
Evaluation	23	138	17.6	15.32	0.06	0.38	21.84	0.0129449457238059	0.0129449457238059	0.188244304342475
Evaluation	23	138	17.6	15.32	0.06	0.7	20.5	0.0112637129904593	0.0242086587142652	0.188244304342475
Evaluation	23	138	17.6	15.32	0.06	1.3	17.6	0.0171013774195406	0.0413100361338058	0.188244304342475
Evaluation	23	138	17.6	15.32	0.06	4.37	14.39	0.0616874397278771	0.102997475861683	0.188244304342475
Evaluation	23	138	17.6	15.32	0.06	5.37	13.09	0.0148273434312212	0.117824819292904	0.188244304342475
Evaluation	23	138	17.6	15.32	0.06	6.35	12.9	0.0129977603338123	0.130822579626716	0.188244304342475
Evaluation	23	138	17.6	15.32	0.06	7.36	12.14	0.0124342591034534	0.14325683873017	0.188244304342475
Evaluation	23	138	17.6	15.32	0.06	8.3	11.7	0.010489873374753	0.153746712104923	0.188244304342475
Evaluation	23	138	17.6	15.32	0.06	9.3	10.55	0.00972052945667373	0.163467241561597	0.188244304342475
Evaluation	23	138	17.6	15.32	0.06	10.29	9.55	0.00785339062185653	0.171320632183453	0.188244304342475
Evaluation	23	138	17.6	15.32	0.06	11.3	9.1	0.0068977736053798	0.178218405788833	0.188244304342475
Evaluation	23	138	17.6	15.32	0.06	12.3	7.4	0.00534561624962388	0.183564022038457	0.188244304342475
Evaluation	23	138	17.6	15.32	0.06	13.29	5.2	0.00308607285741923	0.186650094895876	0.188244304342475
Evaluation	23	138	17.6	15.32	0.06	14.31	3.15	0.00139637804791071	0.188046472943787	0.188244304342475
Evaluation	23	138	17.6	15.32	0.06	15.319	0.01	0.000197831398688134	0.188244304342475	0.188244304342475
Fitting	24	139	30.3	14.72	0.08	0.08	39.38	NA	NA	0.466126350969524
Fitting	24	139	30.3	14.72	0.08	0.39	35.4	0.0340378802081697	0.0340378802081697	0.466126350969524
Fitting	24	139	30.3	14.72	0.08	0.68	34.05	0.0274645437063248	0.0615024239144945	0.466126350969524
Fitting	24	139	30.3	14.72	0.08	1.3	30.3	0.0504102303572031	0.111912654271698	0.466126350969524
Fitting	24	139	30.3	14.72	0.08	3.28	24.85	0.118245906178885	0.230158560450582	0.466126350969524
Fitting	24	139	30.3	14.72	0.08	5.26	22.79	0.0882345318793627	0.318393092329945	0.466126350969524
Fitting	24	139	30.3	14.72	0.08	7.27	18.79	0.0682330708775391	0.386626163207484	0.466126350969524
Fitting	24	139	30.3	14.72	0.08	8.27	17.1	0.0252916292406691	0.411917792448153	0.466126350969524
Fitting	24	139	30.3	14.72	0.08	9.25	15.65	0.0206385211319099	0.432556313580063	0.466126350969524
Fitting	24	139	30.3	14.72	0.08	10.24	12.65	0.0155681839933137	0.448124497573377	0.466126350969524
Fitting	24	139	30.3	14.72	0.08	11.22	9.5	0.00944068325532587	0.457565180828703	0.466126350969524
Fitting	24	139	30.3	14.72	0.08	12.21	7.1	0.00535650186816857	0.462921682696871	0.466126350969524
Fitting	24	139	30.3	14.72	0.08	13.2	4.05	0.00241665591343224	0.465338338610304	0.466126350969524
Fitting	24	139	30.3	14.72	0.08	14.2	2.1	0.0007426430508775	0.466080981661181	0.466126350969524
Fitting	24	139	30.3	14.72	0.08	14.719	0.01	4.53693083433218e-05	0.466126350969524	0.466126350969524
Fitting	24	140	33.2	17.23	0.07	0.07	41.84	NA	NA	0.608823712191754
Fitting	24	140	33.2	17.23	0.07	0.4	37.8	0.0410966415678551	0.0410966415678551	0.608823712191754
Fitting	24	140	33.2	17.23	0.07	0.7	34.68	0.0309447881688244	0.0720414297366795	0.608823712191754
Fitting	24	140	33.2	17.23	0.07	1.3	33.2	0.0542831207888506	0.12632455052553	0.608823712191754
Fitting	24	140	33.2	17.23	0.07	3.31	27.5	0.145413031872577	0.271737582398107	0.608823712191754
Fitting	24	140	33.2	17.23	0.07	5.27	25.65	0.108715758218766	0.380453340616874	0.608823712191754
Fitting	24	140	33.2	17.23	0.07	7.24	21.84	0.0872369464051665	0.46769028702204	0.608823712191754
Fitting	24	140	33.2	17.23	0.07	8.24	20.75	0.0356160022577939	0.503306289279834	0.608823712191754
Fitting	24	140	33.2	17.23	0.07	9.23	18.25	0.0295661175115561	0.53287240679139	0.608823712191754
Fitting	24	140	33.2	17.23	0.07	10.23	17.6	0.0252352847764269	0.558107691567817	0.608823712191754
Fitting	24	140	33.2	17.23	0.07	11.25	14.45	0.0205724554019003	0.578680146969717	0.608823712191754
Fitting	24	140	33.2	17.23	0.07	12.24	11.3	0.0128890097255136	0.591569156695231	0.608823712191754
Fitting	24	140	33.2	17.23	0.07	13.24	8.9	0.00801184666481737	0.599581003360048	0.608823712191754
Fitting	24	140	33.2	17.23	0.07	14.22	7.15	0.00495685299447149	0.60453785635452	0.608823712191754
Fitting	24	140	33.2	17.23	0.07	15.21	5	0.00286957539930946	0.607407431753829	0.608823712191754
Fitting	24	140	33.2	17.23	0.07	16.21	2.95	0.00124097818555318	0.608648409939383	0.608823712191754
Fitting	24	140	33.2	17.23	0.07	17.229	0.01	0.000175302252371078	0.608823712191754	0.608823712191754
Fitting	24	141	22.9	11.02	0.04	0.04	28.47	NA	NA	0.220973169963098
Fitting	24	141	22.9	11.02	0.04	0.63	24.74	0.0327995903423551	0.0327995903423551	0.220973169963098
Fitting	24	141	22.9	11.02	0.04	1.3	22.9	0.0298571395753399	0.062656729917695	0.220973169963098
Fitting	24	141	22.9	11.02	0.04	3.26	19.3	0.0685347547999309	0.131191484717626	0.220973169963098
Fitting	24	141	22.9	11.02	0.04	4.24	17.65	0.0262714988615576	0.157462983579183	0.220973169963098
Fitting	24	141	22.9	11.02	0.04	5.36	15	0.02344305918193	0.180906042761113	0.220973169963098
Fitting	24	141	22.9	11.02	0.04	6.35	13.1	0.0153489165340564	0.19625495929517	0.220973169963098
Fitting	24	141	22.9	11.02	0.04	7.33	11.39	0.0115407367849672	0.207795696080137	0.220973169963098
Fitting	24	141	22.9	11.02	0.04	8.33	8.5	0.00776782541894519	0.215563521499082	0.220973169963098
Fitting	24	141	22.9	11.02	0.04	9.28	6.2	0.00403077136680317	0.219594292865885	0.220973169963098
Fitting	24	141	22.9	11.02	0.04	10.28	2	0.00132025431267111	0.220914547178557	0.220973169963098
Fitting	24	141	22.9	11.02	0.04	11.019	0.01	5.86227845409291e-05	0.220973169963098	0.220973169963098
Fitting	24	142	22.2	13.58	0.09	0.09	28.93	NA	NA	0.236753672281441
Fitting	24	142	22.2	13.58	0.09	0.4	24.79	0.0175656243889692	0.0175656243889692	0.236753672281441
Fitting	24	142	22.2	13.58	0.09	0.7	24.56	0.0143458226894762	0.0319114470784453	0.236753672281441
Fitting	24	142	22.2	13.58	0.09	1.3	22.2	0.0257590679896939	0.0576705150681393	0.236753672281441
Fitting	24	142	22.2	13.58	0.09	3.34	18.1	0.0650534224628003	0.12272393753094	0.236753672281441
Fitting	24	142	22.2	13.58	0.09	5.33	15.94	0.0452753763723154	0.167999313903255	0.236753672281441
Fitting	24	142	22.2	13.58	0.09	6.32	14.55	0.0180709062722254	0.18607022017548	0.236753672281441
Fitting	24	142	22.2	13.58	0.09	7.4	13.15	0.0162709602334172	0.202341180408897	0.236753672281441
Fitting	24	142	22.2	13.58	0.09	8.4	11.55	0.0119790891376787	0.214320269546576	0.236753672281441
Fitting	24	142	22.2	13.58	0.09	9.4	10.4	0.00946016996550748	0.223780439512084	0.236753672281441
Fitting	24	142	22.2	13.58	0.09	10.4	8.3	0.00686614709396134	0.230646586606045	0.236753672281441
Fitting	24	142	22.2	13.58	0.09	11.4	5.55	0.00376642597995768	0.234413012586003	0.236753672281441
Fitting	24	142	22.2	13.58	0.09	12.38	3.8	0.00168220603802053	0.236095218624023	0.236753672281441
Fitting	24	142	22.2	13.58	0.09	13.37	1.95	0.00064268886273887	0.236737907486762	0.236753672281441
Fitting	24	142	22.2	13.58	0.09	13.579	0.01	1.57647946790525e-05	0.236753672281441	0.236753672281441
Fitting	24	143	14.5	11.28	0.05	0.05	19.54	NA	NA	0.0859962753083317
Fitting	24	143	14.5	11.28	0.05	0.37	15.84	0.00786494202242433	0.00786494202242433	0.0859962753083317
Fitting	24	143	14.5	11.28	0.05	0.67	14.99	0.00559884177292246	0.0134637837953468	0.0859962753083317
Fitting	24	143	14.5	11.28	0.05	1.3	14.5	0.0107577137637906	0.0242214975591374	0.0859962753083317
Fitting	24	143	14.5	11.28	0.05	3.3	11.85	0.0272659808152762	0.0514874783744137	0.0859962753083317
Fitting	24	143	14.5	11.28	0.05	4.3	10.6	0.00989606594619306	0.0613835443206067	0.0859962753083317
Fitting	24	143	14.5	11.28	0.05	5.29	9.55	0.0078925108135015	0.0692760551341082	0.0859962753083317
Fitting	24	143	14.5	11.28	0.05	6.36	8.1	0.00654490108279926	0.0758209562169075	0.0859962753083317
Fitting	24	143	14.5	11.28	0.05	7.35	6.95	0.00440289252574703	0.0802238487426545	0.0859962753083317
Fitting	24	143	14.5	11.28	0.05	8.35	5.55	0.00306796157577128	0.0832918103184258	0.0859962753083317
Fitting	24	143	14.5	11.28	0.05	9.34	4	0.00177284933093208	0.0850646596493579	0.0859962753083317
Fitting	24	143	14.5	11.28	0.05	10.32	2.5	0.000812985273886784	0.0858776449232447	0.0859962753083317
Fitting	24	143	14.5	11.28	0.05	11.279	0.01	0.000118630385087056	0.0859962753083317	0.0859962753083317
Fitting	24	144	16.5	10.62	0.09	0.09	22.21	NA	NA	0.110014331554268
Fitting	24	144	16.5	10.62	0.09	0.4	19.92	0.0108037494058993	0.0108037494058993	0.110014331554268
Fitting	24	144	16.5	10.62	0.09	0.7	17.71	0.00834102804449811	0.0191447774503974	0.110014331554268
Fitting	24	144	16.5	10.62	0.09	1.3	16.5	0.0137875559807966	0.032932333431194	0.110014331554268
Fitting	24	144	16.5	10.62	0.09	3.3	13.7	0.0358157270472504	0.0687480604784444	0.110014331554268
Fitting	24	144	16.5	10.62	0.09	4.3	12.5	0.0134782178820636	0.082226278360508	0.110014331554268
Fitting	24	144	16.5	10.62	0.09	5.46	10.3	0.0118401600565554	0.0940664384170634	0.110014331554268
Fitting	24	144	16.5	10.62	0.09	6.46	8.8	0.00716302759972558	0.101229466016789	0.110014331554268
Fitting	24	144	16.5	10.62	0.09	7.46	6.7	0.00471729771890593	0.105946763735695	0.110014331554268
Fitting	24	144	16.5	10.62	0.09	8.46	4.95	0.00266490505579275	0.108611668791488	0.110014331554268
Fitting	24	144	16.5	10.62	0.09	9.46	2.9	0.00120995495809898	0.109821623749587	0.110014331554268
Fitting	24	144	16.5	10.62	0.09	10.619	0.01	0.000192707804681825	0.110014331554268	0.110014331554268
Fitting	25	145	21.35	12.8	0.04	0.04	28.04	NA	NA	0.213273803735795
Fitting	25	145	21.35	12.8	0.04	0.33	26.5	0.0169378450340904	0.0169378450340904	0.213273803735795
Fitting	25	145	21.35	12.8	0.04	0.62	24.13	0.0145963323255607	0.0315341773596511	0.213273803735795
Fitting	25	145	21.35	12.8	0.04	1.3	21.35	0.0276172044336826	0.0591513817933337	0.213273803735795
Fitting	25	145	21.35	12.8	0.04	3.28	17.15	0.0576257431709454	0.116777124964279	0.213273803735795
[truncated: 3,745 more rows]
